# Supplementary material for: Causal relationship between inflammatory proteins and glioblastoma: a two-sample bi‑directional mendelian randomization study
Source: Front Genet. 2024 May 9;15:1391921. doi: 10.3389/fgene.2024.1391921 (PMC11111920; doi:10.3389/fgene.2024.1391921)
Supplement: Supplementary file 1 [file Table2.XLSX]

## Sheet: content
content	Supplementary table
Basic information of exposure data and outcome data	S1		Abbreviations:
Details of forward mendelian randomization (snp p< 5 × 10−6)	S2		GBM	Glioblastoma
Results of forward mendelian randomization analysis between 91 inflammatory proteins and GBM (snp p< 5 × 10−6)	S3		p	pvalue
Positive results of forward mendelian randomization analysis between 91 inflammatory proteins and GBM (snp p< 5 × 10−6)	S4		snp	Single nucleotide polymorphism
Details of reverse mendelian randomization (snp p< 5 × 10−6)	S5
Results of reverse mendelian randomization analysis between 91 inflammatory proteins and GBM (snp p< 5 × 10−6)	S6
Positive results of reverse mendelian randomization analysis between 91 inflammatory proteins and GBM (snp p< 5 × 10−6)	S7
Genes associated with SNPs linked to Cystatin D	S8
Genes associated with SNPs linked to FGF21	S9
Results of enrichment analysis of Cystatin D and FGF21	S10

## Sheet: Table S1
Table S1 Basic information of exposure data and outcome data
Exposure
91 Circulating inflammatory proteins
GWAS Catalog ID	Name	Abbreviation	Discovery sample number	Replication sample number
GCST90274758	Eukaryotic translation initiation factor 4E-binding protein 1 levels	EIF4EBP1	14736 European	1585 European
GCST90274759	Adenosine Deaminase levels	ADA	14736 European	1585 European
GCST90274760	Artemin levels	ARTN	11778 European	1585 European
GCST90274761	Axin-1 levels	AXIN1	11793 European	1585 European
GCST90274762	beta-nerve growth factor levels	NGFB	14743 European	1585 European
GCST90274763	Caspase 8 levels	CASP8	14744 European	1585 European
GCST90274764	Eotaxin levels	Eotaxin	14734 European	1585 European
GCST90274765	C-C motif chemokine 19 levels	CCL19	14736 European	1585 European
GCST90274766	C-C motif chemokine 20 levels	CCL20	14736 European	1585 European
GCST90274767	C-C motif chemokine 23 levels	CCL23	14736 European	1585 European
GCST90274768	C-C motif chemokine 25 levels	CCL25	14736 European	1585 European
GCST90274769	C-C motif chemokine 28 levels	CCL28	14734 European	1585 European
GCST90274770	C-C motif chemokine 4 levels	CCL4	14744 European	1585 European
GCST90274771	Natural killer cell receptor 2B4 levels	NK2B4	14735 European	1585 European
GCST90274772	CD40L receptor levels	CD40L	14736 European	1585 European
GCST90274773	T-cell surface glycoprotein CD5 levels	CD5	14735 European	1585 European
GCST90274774	T-cell surface glycoprotein CD6 isoform levels	CD6	14735 European	1585 European
GCST90274775	CUB domain-containing protein 1 levels	CDCP1	14734 European	1585 European
GCST90274776	Macrophage colony-stimulating factor 1 levels	MCSF	14734 European	1585 European
GCST90274777	Cystatin D levels	Cystatin D	14736 European	1585 European
GCST90274778	Fractalkine levels	CX3CL1	14743 European	1585 European
GCST90274779	C-X-C motif chemokine 1 levels	CXCL1	14736 European	1585 European
GCST90274780	C-X-C motif chemokine 10 levels	CXCL10	14744 European	1585 European
GCST90274781	C-X-C motif chemokine 11 levels	CXCL11	14736 European	1585 European
GCST90274782	C-X-C motif chemokine 5 levels	CXCL5	14736 European	1585 European
GCST90274783	C-X-C motif chemokine 6 levels	CXCL6	14744 European	1585 European
GCST90274784	C-X-C motif chemokine 9 levels	CXCL9	14735 European	1585 European
GCST90274785	Delta and Notch-like epidermal growth factor-related receptor levels	DNER	14735 European	1585 European
GCST90274786	Protein S100-A12 levels	S100A12	14743 European	1585 European
GCST90274787	Fibroblast growth factor 19 levels	FGF19	14744 European	1585 European
GCST90274788	Fibroblast growth factor 21 levels	FGF21	14743 European	1585 European
GCST90274789	Fibroblast growth factor 23 levels	FGF23	14735 European	1585 European
GCST90274790	Fibroblast growth factor 5 levels	FGF5	11789 European	1585 European
GCST90274791	Fms-related tyrosine kinase 3 ligand levels	FLT3LG	14734 European	1585 European
GCST90274792	Glial cell line-derived neurotrophic factor levels	GDNF	14736 European	1585 European
GCST90274793	Hepatocyte growth factor levels	HGF	14734 European	1585 European
GCST90274794	Interferon gamma levels	IFNG	11793 European	1585 European
GCST90274795	Interleukin-10 levels	IL10	14744 European	1585 European
GCST90274796	Interleukin-10 receptor subunit alpha levels	IL10RA	11793 European	1585 European
GCST90274797	Interleukin-10 receptor subunit beta levels	IL10RB	14734 European	1585 European
GCST90274798	Interleukin-12 subunit beta levels	IL12B	14735 European	1585 European
GCST90274799	Interleukin-13 levels	IL13	11792 European	1585 European
GCST90274800	Interleukin-15 receptor subunit alpha levels	IL15RA	11792 European	1585 European
GCST90274801	Interleukin-17A levels	IL17A	11784 European	1585 European
GCST90274802	Interleukin-17C levels	IL17C	11793 European	1585 European
GCST90274803	Interleukin-18 levels	IL18	14744 European	1585 European
GCST90274804	interleukin-18 receptor 1 levels	IL18R1	14743 European	1585 European
GCST90274805	Interleukin-1-alpha levels	IL1A	11788 European	1585 European
GCST90274806	Interleukin-2 levels	IL2	11789 European	1585 European
GCST90274807	Interleukin-20 levels	IL20	11784 European	1585 European
GCST90274808	Interleukin-20 receptor subunit alpha levels	IL20RA	11792 European	1585 European
GCST90274809	Interleukin-22 receptor subunit alpha-1 levels	IL22RA1	11793 European	1585 European
GCST90274810	Interleukin-24 levels	IL24	11785 European	1585 European
GCST90274811	Interleukin-2 receptor subunit beta levels	IL2RB	11792 European	1585 European
GCST90274812	Interleukin-33 levels	IL33	11793 European	1585 European
GCST90274813	Interleukin-4 levels	IL4	11793 European	1585 European
GCST90274814	Interleukin-5 levels	IL5	11792 European	1585 European
GCST90274815	Interleukin-6 levels	IL6	14743 European	1585 European
GCST90274816	Interleukin-7 levels	IL7	14736 European	1585 European
GCST90274817	Interleukin-8 levels	IL8	14744 European	1585 European
GCST90274818	Latency-associated peptide transforming growth factor beta 1 levels	LTA	14736 European	1585 European
GCST90274819	Leukemia inhibitory factor levels	LIF	11793 European	1585 European
GCST90274820	Leukemia inhibitory factor receptor levels	LIFA	11784 European	1585 European
GCST90274821	Monocyte chemoattractant protein-1 levels	MCP1	14733 European	1585 European
GCST90274822	Monocyte chemoattractant protein 2 levels	MCP2	14736 European	1585 European
GCST90274823	Monocyte chemoattractant protein-3 levels	MCP3	11783 European	1585 European
GCST90274824	Monocyte chemoattractant protein-4 levels	MCP4	14736 European	1585 European
GCST90274825	Macrophage inflammatory protein 1a levels	MIP1A	14743 European	1585 European
GCST90274826	Matrix metalloproteinase-1 levels	MMP1	14744 European	1585 European
GCST90274827	Matrix metalloproteinase-10 levels	MMP10	14744 European	1585 European
GCST90274828	Neurturin levels	NTN	11791 European	1585 European
GCST90274829	Neurotrophin-3 levels	NT3	14744 European	1585 European
GCST90274830	Osteoprotegerin levels	OPG	14733 European	1585 European
GCST90274831	Oncostatin-M levels	OSM	14736 European	1585 European
GCST90274832	Programmed cell death 1 ligand 1 levels	PDL1	14736 European	1585 European
GCST90274833	Stem cell factor levels	SCF	14736 European	1585 European
GCST90274834	SIR2-like protein 2 levels	SITR2	14736 European	1585 European
GCST90274835	Signaling lymphocytic activation molecule levels	SLAM	14734 European	1585 European
GCST90274836	Sulfotransferase 1A1 levels	SULT1A1	11793 European	1585 European
GCST90274837	STAM binding protein levels	STAMBP	14736 European	1585 European
GCST90274838	Transforming growth factor-alpha levels	TGFA	14733 European	1585 European
GCST90274839	Tumor necrosis factor levels	TNF	11785 European	1585 European
GCST90274840	TNF-beta levels	TNFB	11792 European	1585 European
GCST90274841	Tumor necrosis factor receptor superfamily member 9 levels	TNFRSF9	11784 European	1585 European
GCST90274842	Tumor necrosis factor ligand superfamily member 14 levels	TNFSF14	11793 European	1585 European
GCST90274843	TNF-related apoptosis-inducing ligand levels	TRAIL	14735 European	1585 European
GCST90274844	TNF-related activation-induced cytokine levels	TRANCE	14736 European	1585 European
GCST90274845	Thymic stromal lymphopoietin levels	TSLP	11793 European	1585 European
GCST90274846	Tumor necrosis factor ligand superfamily member 12 levels	TNFSF12	14736 European	1585 European
GCST90274847	Urokinase-type plasminogen activator levels	UPA	14734 European	1585 European
GCST90274848	Vascular endothelial growth factor A levels	VEGFA	14744 European	1585 European
Outcome	Consortium	Number of cases	Number of controls	Samplesize	Population	DOI
Glioblastoma	FinnGen consortium	243	287137	287380	European	10.1038/s41586-022-05473-8

## Sheet: Table S2
Table S2. Details of forward mendelian randomization (snp p< 5 × 10−6)
Select snp p < 5 × 10−6, clump_kb = 10,000, clump_r2 = 0.01, F>20
	SNP	effect_allele.exposure	other_allele.exposure	effect_allele.outcome	other_allele.outcome	beta.exposure	beta.outcome	eaf.exposure	eaf.outcome	remove	palindromic	ambiguous	id.outcome	chr.outcome	pos.outcome	p.outcome	se.outcome	ncase.outcome	ncontrol.outcome	samplesize.outcome	outcome	mr_keep.outcome	p_origin.outcome	data_source.outcome	chr.exposure	pos.exposure	se.exposure	p.exposure	samplesize.exposure	exposure	mr_keep.exposure	p_origin.exposure	id.exposure	action	mr_keep	R2	F		Abbreviations:
1	rs10792025	T	C	T	C	-0.0593	0.0665818	0.3383	0.322587	FALSE	FALSE	FALSE	Glioblastoma	11	69153743	0.496236	0.0978534	243	287137	287380	GBM	TRUE	reported	textfile	11	68921211	0.0124	1.73e-06	14727	GCST90274758.csv	TRUE	reported	Eukaryotic translation initiation factor 4E-binding protein 1 levels	2	TRUE	0.00155052	22.8669		GBM	Glioblastoma
2	rs10926313	A	G	A	G	-0.0884	0.0192517	0.8334	0.794826	FALSE	FALSE	FALSE	Glioblastoma	1	240641210	0.866639	0.114642	243	287137	287380	GBM	TRUE	reported	textfile	1	240804510	0.0175	4.39e-07	14288	GCST90274758.csv	TRUE	reported	Eukaryotic translation initiation factor 4E-binding protein 2 levels	2	TRUE	0.00178272	25.5134		beta	effect size
3	rs137887001	C	G	C	G	0.2235	0.27902	0.9827	0.985952	FALSE	TRUE	FALSE	Glioblastoma	20	45938222	0.470891	0.386974	243	287137	287380	GBM	TRUE	reported	textfile	20	44566861	0.0486	4.25e-06	14288	GCST90274758.csv	TRUE	reported	Eukaryotic translation initiation factor 4E-binding protein 3 levels	2	TRUE	0.00147798	21.1457		se	standard error of effect size
4	rs181095999	T	C	T	C	-0.2226	-0.0371419	0.0227	0.016482	FALSE	FALSE	FALSE	Glioblastoma	12	23770232	0.917731	0.359579	243	287137	287380	GBM	TRUE	reported	textfile	12	23923166	0.0474	2.65e-06	14736	GCST90274758.csv	TRUE	reported	Eukaryotic translation initiation factor 4E-binding protein 4 levels	2	TRUE	0.00149439	22.0513		pval/p	pvalue
5	rs2731672	T	C	T	C	0.0926	-0.108858	0.2679	0.258945	FALSE	FALSE	FALSE	Glioblastoma	5	177415473	0.29624	0.104217	243	287137	287380	GBM	TRUE	reported	textfile	5	176842474	0.0152	1.11e-09	11783	GCST90274758.csv	TRUE	reported	Eukaryotic translation initiation factor 4E-binding protein 5 levels	2	TRUE	0.00313988	37.1074		Q	Q statistic
6	rs2856226	T	C	T	C	-0.0995	-0.0981559	0.8975	0.928048	FALSE	FALSE	FALSE	Glioblastoma	17	15567100	0.578225	0.176546	243	287137	287380	GBM	TRUE	reported	textfile	17	15470414	0.0214	3.33e-06	12404	GCST90274758.csv	TRUE	reported	Eukaryotic translation initiation factor 4E-binding protein 6 levels	2	TRUE	0.00173981	21.6147		df	degrees of freedom
7	rs356283	T	G	T	G	0.0588	0.10927	0.6475	0.744655	FALSE	FALSE	FALSE	Glioblastoma	1	80509505	0.293042	0.103921	243	287137	287380	GBM	TRUE	reported	textfile	1	80975190	0.0123	1.75e-06	14730	GCST90274758.csv	TRUE	reported	Eukaryotic translation initiation factor 4E-binding protein 7 levels	2	TRUE	0.00154906	22.85		SNP	Single nucleotide polymorphism
8	rs3733402	A	G	A	G	-0.1305	-0.0975829	0.5102	0.575308	FALSE	FALSE	FALSE	Glioblastoma	4	186236880	0.286977	0.0916463	243	287137	287380	GBM	TRUE	reported	textfile	4	187158034	0.0116	2.32e-29	14736	GCST90274758.csv	TRUE	reported	Eukaryotic translation initiation factor 4E-binding protein 8 levels	2	TRUE	0.00851552	126.545		F	F-statistics
9	rs5030072	T	C	T	C	0.0594	0.040496	0.5711	0.590475	FALSE	FALSE	FALSE	Glioblastoma	3	186737757	0.661374	0.0924527	243	287137	287380	GBM	TRUE	reported	textfile	3	186455546	0.0119	5.99e-07	14716	GCST90274758.csv	TRUE	reported	Eukaryotic translation initiation factor 4E-binding protein 9 levels	2	TRUE	0.00169026	24.9127		R2	Explained Variance
10	rs6963617	T	C	T	C	0.0754	0.110013	0.2938	0.285876	FALSE	FALSE	FALSE	Glioblastoma	7	17554690	0.29869	0.105859	243	287137	287380	GBM	TRUE	reported	textfile	7	17594314	0.0142	1.1e-07	14288	GCST90274758.csv	TRUE	reported	Eukaryotic translation initiation factor 4E-binding protein 10 levels	2	TRUE	0.00196942	28.1907		pos	Position
11	rs76686678	T	G	T	G	0.2607	-0.416166	0.015	0.024668	FALSE	FALSE	FALSE	Glioblastoma	2	37971763	0.161573	0.297303	243	287137	287380	GBM	TRUE	reported	textfile	2	38198906	0.0521	5.62e-07	14730	GCST90274758.csv	TRUE	reported	Eukaryotic translation initiation factor 4E-binding protein 11 levels	2	TRUE	0.00169694	25.035		chr	Chromosome
12	rs10024178	T	C	T	C	-0.0925	0.287222	0.905	0.868438	FALSE	FALSE	FALSE	Glioblastoma	4	5800007	0.0347152	0.136017	243	287137	287380	GBM	TRUE	reported	textfile	4	5801734	0.0199	3.35e-06	14716	GCST90274759.csv	TRUE	reported	Adenosine Deaminase levels	2	TRUE	0.00146605	21.6032		eaf	Frequency of the effect allele in 1000 Genomes Project
13	rs111478357	T	C	T	C	0.2044	-0.0207509	0.0243	0.0158688	FALSE	FALSE	FALSE	Glioblastoma	2	143892866	0.95437	0.362651	243	287137	287380	GBM	TRUE	reported	textfile	2	144650434	0.044	3.39e-06	13801	GCST90274759.csv	TRUE	reported	Adenosine Deaminase levels	2	TRUE	0.00156123	21.5771		MR	Mendelian randomization
14	rs112665079	T	C	T	C	0.8932	-0.0757878	0.051	0.0458884	FALSE	FALSE	FALSE	Glioblastoma	20	44492042	0.726835	0.216947	243	287137	287380	GBM	TRUE	reported	textfile	20	43120683	0.026	1e-200	14720	GCST90274759.csv	TRUE	reported	Adenosine Deaminase levels	2	TRUE	0.0742247	1180.03		ncase	Number of case
15	rs115657851	A	G	A	G	0.139	-0.113911	0.0462	0.0658568	FALSE	FALSE	FALSE	Glioblastoma	1	56888175	0.538581	0.185234	243	287137	287380	GBM	TRUE	reported	textfile	1	57353848	0.0293	2.1e-06	14715	GCST90274759.csv	TRUE	reported	Adenosine Deaminase levels	2	TRUE	0.00152711	22.5027		ncontrol	Number of control
16	rs117645472	A	T	A	T	0.3494	0.0713948	0.0125	0.0018405	FALSE	TRUE	FALSE	Glioblastoma	18	917375	0.946354	1.06106	243	287137	287380	GBM	TRUE	reported	textfile	18	917376	0.0754	3.59e-06	11095	GCST90274759.csv	TRUE	reported	Adenosine Deaminase levels	2	TRUE	0.00193168	21.4696
17	rs12479560	A	G	A	G	0.12	-0.0346211	0.32	0.374919	FALSE	FALSE	FALSE	Glioblastoma	20	44672026	0.716373	0.0952934	243	287137	287380	GBM	TRUE	reported	textfile	20	43300667	0.0147	3.26e-16	12404	GCST90274759.csv	TRUE	reported	Adenosine Deaminase levels	2	TRUE	0.00534366	66.6282
18	rs1608554	A	G	A	G	0.0598	0.0563867	0.656	0.684674	FALSE	FALSE	FALSE	Glioblastoma	7	22768015	0.564808	0.097942	243	287137	287380	GBM	TRUE	reported	textfile	7	22807634	0.0122	9.5e-07	14733	GCST90274759.csv	TRUE	reported	Adenosine Deaminase levels	2	TRUE	0.00162811	24.0228
19	rs189104742	A	T	A	T	0.2754	-0.0346401	0.9857	0.969722	FALSE	TRUE	FALSE	Glioblastoma	4	74740352	0.895157	0.262861	243	287137	287380	GBM	TRUE	reported	textfile	4	75665562	0.0584	2.41e-06	14729	GCST90274759.csv	TRUE	reported	Adenosine Deaminase levels	2	TRUE	0.00150756	22.2353
20	rs2527856	T	C	T	C	0.0562	-0.0177468	0.5989	0.579826	FALSE	FALSE	FALSE	Glioblastoma	7	81049607	0.847558	0.0923181	243	287137	287380	GBM	TRUE	reported	textfile	7	80678923	0.0122	4.09e-06	14288	GCST90274759.csv	TRUE	reported	Adenosine Deaminase levels	2	TRUE	0.00148299	21.2174
21	rs541944924	T	C	T	C	0.1673	0.0186055	0.0316	0.057173	FALSE	FALSE	FALSE	Glioblastoma	1	204698449	0.926278	0.201077	243	287137	287380	GBM	TRUE	reported	textfile	1	204667577	0.0358	2.97e-06	14080	GCST90274759.csv	TRUE	reported	Adenosine Deaminase levels	2	TRUE	0.00154864	21.8355
22	rs62319741	T	C	T	C	0.1281	0.12681	0.9456	0.927298	FALSE	FALSE	FALSE	Glioblastoma	4	123650740	0.468586	0.174962	243	287137	287380	GBM	TRUE	reported	textfile	4	124571895	0.0258	6.87e-07	14733	GCST90274759.csv	TRUE	reported	Adenosine Deaminase levels	2	TRUE	0.00167048	24.649
23	rs7292320	A	G	A	G	-0.0599	0.132008	0.2529	0.206119	FALSE	FALSE	FALSE	Glioblastoma	22	37525418	0.23714	0.111666	243	287137	287380	GBM	TRUE	reported	textfile	22	37921425	0.0131	4.82e-06	14729	GCST90274759.csv	TRUE	reported	Adenosine Deaminase levels	2	TRUE	0.0014175	20.9051
24	rs75492374	A	G	A	G	0.3552	-0.164259	0.9905	0.994506	FALSE	FALSE	FALSE	Glioblastoma	1	150929702	0.795788	0.63469	243	287137	287380	GBM	TRUE	reported	textfile	1	150902178	0.077	3.97e-06	11139	GCST90274759.csv	TRUE	reported	Adenosine Deaminase levels	2	TRUE	0.00190673	21.2758
25	rs80212763	T	C	T	C	0.9687	-0.227569	0.0189	0.0121739	FALSE	FALSE	FALSE	Glioblastoma	20	44595289	0.569468	0.400061	243	287137	287380	GBM	TRUE	reported	textfile	20	43223930	0.0448	1.1e-103	14249	GCST90274759.csv	TRUE	reported	Adenosine Deaminase levels	2	TRUE	0.03177	467.478
26	rs118115625	T	C	T	C	0.1703	-0.45301	0.0344	0.0147338	FALSE	FALSE	FALSE	Glioblastoma	12	81330411	0.21453	0.364976	243	287137	287380	GBM	TRUE	reported	textfile	12	81724190	0.0362	2.55e-06	11778	GCST90274760.csv	TRUE	reported	Artemin levels	2	TRUE	0.00187554	22.1278
27	rs1329733	A	G	A	G	-0.0674	0.15377	0.5323	0.504575	FALSE	FALSE	FALSE	Glioblastoma	9	89593312	0.0910374	0.0909903	243	287137	287380	GBM	TRUE	reported	textfile	9	92208227	0.0136	7.2e-07	11330	GCST90274760.csv	TRUE	reported	Artemin levels	2	TRUE	0.00216307	24.5564
28	rs13303278	A	C	A	C	-0.0664	-0.026254	0.5539	0.521391	FALSE	FALSE	FALSE	Glioblastoma	1	986336	0.774278	0.0915462	243	287137	287380	GBM	TRUE	reported	textfile	1	921716	0.0144	4.01e-06	10265	GCST90274760.csv	TRUE	reported	Artemin levels	2	TRUE	0.00206706	21.2582
29	rs1370215	T	C	T	C	-0.07	-0.0708107	0.7417	0.708107	FALSE	FALSE	FALSE	Glioblastoma	18	57021708	0.479077	0.100045	243	287137	287380	GBM	TRUE	reported	textfile	18	54688939	0.0153	4.76e-06	11330	GCST90274760.csv	TRUE	reported	Artemin levels	2	TRUE	0.00184409	20.9284
30	rs138311590	A	G	A	G	-0.0811	0.0103712	0.84	0.836926	FALSE	FALSE	FALSE	Glioblastoma	4	4422317	0.93266	0.122737	243	287137	287380	GBM	TRUE	reported	textfile	4	4424044	0.0176	4.07e-06	11758	GCST90274760.csv	TRUE	reported	Artemin levels	2	TRUE	0.0018026	21.2296
31	rs142585779	T	C	T	C	0.2119	0.363845	0.038	0.0395001	FALSE	FALSE	FALSE	Glioblastoma	9	137345136	0.143267	0.248573	243	287137	287380	GBM	TRUE	reported	textfile	9	140239588	0.0435	1.11e-06	10266	GCST90274760.csv	TRUE	reported	Artemin levels	2	TRUE	0.00230611	23.7246
32	rs142970662	A	G	A	G	0.311	1.10742	0.0191	0.00990398	FALSE	FALSE	FALSE	Glioblastoma	7	107321216	0.0173209	0.465336	243	287137	287380	GBM	TRUE	reported	textfile	7	106961661	0.0639	1.13e-06	9834	GCST90274760.csv	TRUE	reported	Artemin levels	2	TRUE	0.00240295	23.6827
33	rs17340161	A	G	A	G	-0.0873	-0.0813269	0.8494	0.873038	FALSE	FALSE	FALSE	Glioblastoma	5	104130863	0.550701	0.136292	243	287137	287380	GBM	TRUE	reported	textfile	5	103466564	0.0189	3.86e-06	11330	GCST90274760.csv	TRUE	reported	Artemin levels	2	TRUE	0.00187957	21.3318
34	rs3003450	T	G	T	G	0.0632	0.0287108	0.6627	0.656826	FALSE	FALSE	FALSE	Glioblastoma	1	17301888	0.763971	0.0956163	243	287137	287380	GBM	TRUE	reported	textfile	1	17628383	0.0137	3.97e-06	11762	GCST90274760.csv	TRUE	reported	Artemin levels	2	TRUE	0.00180604	21.2774
35	rs55885546	A	G	A	G	-0.2047	0.469546	0.0245	0.042829	FALSE	FALSE	FALSE	Glioblastoma	8	19635666	0.0396534	0.22823	243	287137	287380	GBM	TRUE	reported	textfile	8	19493177	0.044	3.28e-06	11778	GCST90274760.csv	TRUE	reported	Artemin levels	2	TRUE	0.00183426	21.64
36	rs62277657	A	G	A	G	0.0833	-0.125486	0.1972	0.166813	FALSE	FALSE	FALSE	Glioblastoma	3	112001336	0.307775	0.123037	243	287137	287380	GBM	TRUE	reported	textfile	3	111720183	0.0166	5.22e-07	11777	GCST90274760.csv	TRUE	reported	Artemin levels	2	TRUE	0.00213359	25.1768
37	rs6509909	C	G	C	G	-0.0881	0.0281576	0.8122	0.789633	FALSE	TRUE	FALSE	Glioblastoma	19	54910674	0.801351	0.111914	243	287137	287380	GBM	TRUE	reported	textfile	19	55422034	0.0176	5.57e-07	11330	GCST90274760.csv	TRUE	reported	Artemin levels	2	TRUE	0.00220667	25.0524
38	rs76672219	A	C	A	C	-0.3226	0.438595	0.9882	0.988472	FALSE	FALSE	FALSE	Glioblastoma	1	224869887	0.309726	0.431775	243	287137	287380	GBM	TRUE	reported	textfile	1	225057589	0.0682	2.24e-06	11291	GCST90274760.csv	TRUE	reported	Artemin levels	2	TRUE	0.00197773	22.3709
39	rs77502336	C	G	C	G	0.0679	0.132507	0.318	0.313854	FALSE	TRUE	FALSE	Glioblastoma	11	123523928	0.177377	0.0982349	243	287137	287380	GBM	TRUE	reported	textfile	11	123394636	0.0141	1.47e-06	11775	GCST90274760.csv	TRUE	reported	Artemin levels	2	TRUE	0.00196556	23.1861
40	rs9496445	T	C	T	C	0.0853	-0.0185071	0.1545	0.134623	FALSE	FALSE	FALSE	Glioblastoma	6	142726761	0.89021	0.134072	243	287137	287380	GBM	TRUE	reported	textfile	6	143047898	0.0181	2.44e-06	11768	GCST90274760.csv	TRUE	reported	Artemin levels	2	TRUE	0.00188373	22.2058
41	rs9684768	C	G	C	G	0.0692	-0.218921	0.626	0.644415	FALSE	TRUE	FALSE	Glioblastoma	4	156009623	0.021151	0.094965	243	287137	287380	GBM	TRUE	reported	textfile	4	156930775	0.014	7.7e-07	11330	GCST90274760.csv	TRUE	reported	Artemin levels	2	TRUE	0.00215175	24.4275
42	rs9941952	T	C	T	C	0.0765	-0.00539725	0.7151	0.748584	FALSE	FALSE	FALSE	Glioblastoma	22	25250526	0.95907	0.105168	243	287137	287380	GBM	TRUE	reported	textfile	22	25646493	0.0167	4.63e-06	11774	GCST90274760.csv	TRUE	reported	Artemin levels	2	TRUE	0.00177907	20.9805
43	rs115455827	A	G	A	G	0.1447	0.258869	0.9489	0.92623	FALSE	FALSE	FALSE	Glioblastoma	5	79492030	0.142716	0.176612	243	287137	287380	GBM	TRUE	reported	textfile	5	78787853	0.0305	2.09e-06	11792	GCST90274761.csv	TRUE	reported	Axin-1 levels	2	TRUE	0.00190512	22.5042
44	rs117097664	A	C	A	C	0.2444	-0.0960179	0.0197	0.018643	FALSE	FALSE	FALSE	Glioblastoma	6	151013394	0.78146	0.346113	243	287137	287380	GBM	TRUE	reported	textfile	6	151334530	0.0522	2.84e-06	11345	GCST90274761.csv	TRUE	reported	Axin-1 levels	2	TRUE	0.00192849	21.9172
45	rs148317708	A	G	A	G	-0.212	0.754937	0.0295	0.0104141	FALSE	FALSE	FALSE	Glioblastoma	18	52987448	0.0898235	0.445042	243	287137	287380	GBM	TRUE	reported	textfile	18	50513818	0.042	4.47e-07	10919	GCST90274761.csv	TRUE	reported	Axin-1 levels	2	TRUE	0.00232797	25.4738
46	rs2470622	A	G	A	G	-0.1229	-0.265967	0.9127	0.921325	FALSE	FALSE	FALSE	Glioblastoma	8	101477476	0.120174	0.171145	243	287137	287380	GBM	TRUE	reported	textfile	8	102489704	0.0242	3.8e-07	11345	GCST90274761.csv	TRUE	reported	Axin-1 levels	2	TRUE	0.00226821	25.7867
47	rs2691530	T	C	T	C	-0.067	-0.00575481	0.5969	0.559467	FALSE	FALSE	FALSE	Glioblastoma	7	78330926	0.950253	0.0922407	243	287137	287380	GBM	TRUE	reported	textfile	7	77960243	0.0133	4.71e-07	11793	GCST90274761.csv	TRUE	reported	Axin-1 levels	2	TRUE	0.00214728	25.373
48	rs2712427	A	G	A	G	0.0626	-0.0743083	0.4935	0.466414	FALSE	FALSE	FALSE	Glioblastoma	3	128712779	0.419967	0.0921392	243	287137	287380	GBM	TRUE	reported	textfile	3	128431622	0.0134	2.99e-06	11345	GCST90274761.csv	TRUE	reported	Axin-1 levels	2	TRUE	0.00191999	21.8204
49	rs428324	T	C	T	C	0.0692	-0.115989	0.6047	0.554631	FALSE	FALSE	FALSE	Glioblastoma	18	79493338	0.209079	0.0923401	243	287137	287380	GBM	TRUE	reported	textfile	18	77253338	0.0148	2.93e-06	10281	GCST90274761.csv	TRUE	reported	Axin-1 levels	2	TRUE	0.00212193	21.8577
50	rs7171268	T	C	T	C	0.1554	-0.244904	0.9514	0.961434	FALSE	FALSE	FALSE	Glioblastoma	15	80929430	0.3039	0.238209	243	287137	287380	GBM	TRUE	reported	textfile	15	81221771	0.0329	2.32e-06	11345	GCST90274761.csv	TRUE	reported	Axin-1 levels	2	TRUE	0.00196269	22.3066
51	rs117164089	T	C	T	C	-0.271	-0.514577	0.014	0.00422971	FALSE	FALSE	FALSE	Glioblastoma	19	43276244	0.465904	0.705712	243	287137	287380	GBM	TRUE	reported	textfile	19	43780396	0.0565	1.61e-06	13421	GCST90274762.csv	TRUE	reported	beta-nerve growth factor levels	2	TRUE	0.00171125	23.0026
52	rs12188775	T	G	T	G	0.1213	-0.265114	0.9435	0.947903	FALSE	FALSE	FALSE	Glioblastoma	5	133636071	0.202236	0.207899	243	287137	287380	GBM	TRUE	reported	textfile	5	132971762	0.0247	9.06e-07	14737	GCST90274762.csv	TRUE	reported	beta-nerve growth factor levels	2	TRUE	0.00163384	24.114
53	rs12259196	A	G	A	G	-0.075	0.0543891	0.1928	0.14937	FALSE	FALSE	FALSE	Glioblastoma	10	88079673	0.669914	0.127594	243	287137	287380	GBM	TRUE	reported	textfile	10	89839430	0.0148	4.03e-07	13244	GCST90274762.csv	TRUE	reported	beta-nerve growth factor levels	2	TRUE	0.00193526	25.6764
54	rs12533747	A	G	A	G	0.1389	0.101133	0.0802	0.0651104	FALSE	FALSE	FALSE	Glioblastoma	7	30905284	0.594841	0.19016	243	287137	287380	GBM	TRUE	reported	textfile	7	30944899	0.0276	4.84e-07	14295	GCST90274762.csv	TRUE	reported	beta-nerve growth factor levels	2	TRUE	0.00176862	25.3236
55	rs12539643	C	G	C	G	0.1867	-0.123028	0.966	0.950673	FALSE	TRUE	FALSE	Glioblastoma	7	151321935	0.561151	0.211705	243	287137	287380	GBM	TRUE	reported	textfile	7	151019021	0.0408	4.74e-06	11344	GCST90274762.csv	TRUE	reported	beta-nerve growth factor levels	2	TRUE	0.00184247	20.9359
56	rs13058191	C	G	C	G	-0.2164	0.281418	0.0256	0.0138066	FALSE	TRUE	FALSE	Glioblastoma	22	49380054	0.479341	0.397841	243	287137	287380	GBM	TRUE	reported	textfile	22	49775973	0.0467	3.59e-06	14295	GCST90274762.csv	TRUE	reported	beta-nerve growth factor levels	2	TRUE	0.00149984	21.4694
57	rs140072192	A	G	A	G	0.2773	-0.156293	0.0196	0.00414767	FALSE	FALSE	FALSE	Glioblastoma	16	3277943	0.820434	0.688555	243	287137	287380	GBM	TRUE	reported	textfile	16	3327943	0.0602	4.1e-06	11925	GCST90274762.csv	TRUE	reported	beta-nerve growth factor levels	2	TRUE	0.00177614	21.2146
58	rs148834134	T	C	T	C	0.2541	0.758388	0.0235	0.00455067	FALSE	FALSE	FALSE	Glioblastoma	21	42522516	0.257522	0.669796	243	287137	287380	GBM	TRUE	reported	textfile	21	43942626	0.0556	4.87e-06	13421	GCST90274762.csv	TRUE	reported	beta-nerve growth factor levels	2	TRUE	0.00155382	20.8831
59	rs17647697	A	C	A	C	-0.1617	-0.210631	0.9727	0.974537	FALSE	FALSE	FALSE	Glioblastoma	7	130617216	0.464834	0.288176	243	287137	287380	GBM	TRUE	reported	textfile	7	130302087	0.0352	4.35e-06	14741	GCST90274762.csv	TRUE	reported	beta-nerve growth factor levels	2	TRUE	0.00142951	21.0997
60	rs17689534	A	G	A	G	0.2208	-1.0142	0.0229	0.00362956	FALSE	FALSE	FALSE	Glioblastoma	4	165886488	0.177331	0.751805	243	287137	287380	GBM	TRUE	reported	textfile	4	166807640	0.0462	1.76e-06	13421	GCST90274762.csv	TRUE	reported	beta-nerve growth factor levels	2	TRUE	0.00169899	22.8375
61	rs1878359	A	G	A	G	0.0626	-0.0768731	0.719	0.686957	FALSE	FALSE	FALSE	Glioblastoma	8	121936573	0.438583	0.0992438	243	287137	287380	GBM	TRUE	reported	textfile	8	122948812	0.0126	6.76e-07	14740	GCST90274762.csv	TRUE	reported	beta-nerve growth factor levels	2	TRUE	0.0016718	24.6802
62	rs3128517	T	C	T	C	-0.0775	0.0613217	0.4965	0.469978	FALSE	FALSE	FALSE	Glioblastoma	9	87747125	0.503472	0.0916565	243	287137	287380	GBM	TRUE	reported	textfile	9	90362040	0.0118	5.11e-11	14295	GCST90274762.csv	TRUE	reported	beta-nerve growth factor levels	2	TRUE	0.00300848	43.1299
63	rs34559191	T	C	T	C	0.0607	0.135561	0.3088	0.296635	FALSE	FALSE	FALSE	Glioblastoma	19	16324126	0.172046	0.0992639	243	287137	287380	GBM	TRUE	reported	textfile	19	16434937	0.0124	9.82e-07	13675	GCST90274762.csv	TRUE	reported	beta-nerve growth factor levels	2	TRUE	0.00174923	23.9591
64	rs397081	T	C	T	C	0.1203	0.204765	0.9514	0.964555	FALSE	FALSE	FALSE	Glioblastoma	6	32224840	0.400701	0.243661	243	287137	287380	GBM	TRUE	reported	textfile	6	32192617	0.0262	4.4e-06	14743	GCST90274762.csv	TRUE	reported	beta-nerve growth factor levels	2	TRUE	0.00142798	21.08
65	rs4017	T	C	T	C	-0.1187	0.40102	0.9491	0.974113	FALSE	FALSE	FALSE	Glioblastoma	4	163142947	0.157368	0.283611	243	287137	287380	GBM	TRUE	reported	textfile	4	164064099	0.0258	4.21e-06	14742	GCST90274762.csv	TRUE	reported	beta-nerve growth factor levels	2	TRUE	0.00143378	21.1643
66	rs62092633	T	C	T	C	-0.1249	-0.069289	0.1005	0.141243	FALSE	FALSE	FALSE	Glioblastoma	18	57774394	0.602261	0.132954	243	287137	287380	GBM	TRUE	reported	textfile	18	55441626	0.0259	1.42e-06	11344	GCST90274762.csv	TRUE	reported	beta-nerve growth factor levels	2	TRUE	0.00204583	23.2514
67	rs62494116	T	C	T	C	0.0578	0.136801	0.6636	0.698241	FALSE	FALSE	FALSE	Glioblastoma	8	13474533	0.167697	0.0991571	243	287137	287380	GBM	TRUE	reported	textfile	8	13332042	0.0117	7.81e-07	14729	GCST90274762.csv	TRUE	reported	beta-nerve growth factor levels	2	TRUE	0.00165421	24.402
68	rs6328	A	C	A	C	-0.0797	0.157544	0.3498	0.328218	FALSE	FALSE	FALSE	Glioblastoma	1	115287322	0.102874	0.0965888	243	287137	287380	GBM	TRUE	reported	textfile	1	115829943	0.0122	6.46e-11	13224	GCST90274762.csv	TRUE	reported	beta-nerve growth factor levels	2	TRUE	0.00321688	42.6708
69	rs72673086	A	G	A	G	0.0584	0.128147	0.3152	0.357285	FALSE	FALSE	FALSE	Glioblastoma	4	95902992	0.176991	0.0949182	243	287137	287380	GBM	TRUE	reported	textfile	4	96824143	0.0126	3.57e-06	12858	GCST90274762.csv	TRUE	reported	beta-nerve growth factor levels	2	TRUE	0.00166796	21.4791
70	rs77493302	T	C	T	C	0.0853	-0.13835	0.8904	0.886641	FALSE	FALSE	FALSE	Glioblastoma	6	838092	0.336659	0.143997	243	287137	287380	GBM	TRUE	reported	textfile	6	838092	0.0185	4.01e-06	14743	GCST90274762.csv	TRUE	reported	beta-nerve growth factor levels	2	TRUE	0.00143994	21.2567
71	rs9479501	T	G	T	G	0.0629	-0.0368375	0.2135	0.216983	FALSE	FALSE	FALSE	Glioblastoma	6	153079283	0.739141	0.110626	243	287137	287380	GBM	TRUE	reported	textfile	6	153400418	0.0137	4.41e-06	14729	GCST90274762.csv	TRUE	reported	beta-nerve growth factor levels	2	TRUE	0.00142911	21.0766
72	rs1032417	C	G	C	G	-0.0858	0.0574846	0.1545	0.123591	FALSE	TRUE	FALSE	Glioblastoma	12	62251705	0.676214	0.137643	243	287137	287380	GBM	TRUE	reported	textfile	12	62645486	0.0165	1.99e-07	14296	GCST90274763.csv	TRUE	reported	Caspase 8 levels	2	TRUE	0.00188787	27.0362
73	rs1034059	A	G	A	G	0.0681	-0.0932835	0.6981	0.701436	FALSE	FALSE	FALSE	Glioblastoma	6	157772666	0.363412	0.102635	243	287137	287380	GBM	TRUE	reported	textfile	6	158193698	0.0145	2.65e-06	14296	GCST90274763.csv	TRUE	reported	Caspase 8 levels	2	TRUE	0.00154054	22.0545
74	rs111764025	C	G	C	G	0.1095	-0.304194	0.9304	0.94794	FALSE	TRUE	FALSE	Glioblastoma	8	5700253	0.138896	0.205548	243	287137	287380	GBM	TRUE	reported	textfile	8	5557775	0.0238	4.21e-06	14731	GCST90274763.csv	TRUE	reported	Caspase 8 levels	2	TRUE	0.00143489	21.1649
75	rs11695193	A	T	A	T	-0.0806	0.067086	0.1582	0.108784	FALSE	TRUE	FALSE	Glioblastoma	2	230225300	0.644531	0.145405	243	287137	287380	GBM	TRUE	reported	textfile	2	231090015	0.0162	6.51e-07	14743	GCST90274763.csv	TRUE	reported	Caspase 8 levels	2	TRUE	0.0016762	24.7503
76	rs11709039	T	C	T	C	0.0781	0.0324551	0.856	0.879962	FALSE	FALSE	FALSE	Glioblastoma	3	152614884	0.814765	0.138529	243	287137	287380	GBM	TRUE	reported	textfile	3	152332673	0.0168	3.34e-06	14743	GCST90274763.csv	TRUE	reported	Caspase 8 levels	2	TRUE	0.00146373	21.6085
77	rs12073499	A	C	A	C	-0.0812	-0.169174	0.8466	0.812044	FALSE	FALSE	FALSE	Glioblastoma	1	157300725	0.148061	0.116961	243	287137	287380	GBM	TRUE	reported	textfile	1	157270515	0.0167	1.16e-06	14295	GCST90274763.csv	TRUE	reported	Caspase 8 levels	2	TRUE	0.00165112	23.6384
78	rs137887001	C	G	C	G	0.2318	0.27902	0.9827	0.985952	FALSE	TRUE	FALSE	Glioblastoma	20	45938222	0.470891	0.386974	243	287137	287380	GBM	TRUE	reported	textfile	20	44566861	0.0486	1.85e-06	14296	GCST90274763.csv	TRUE	reported	Caspase 8 levels	2	TRUE	0.00158873	22.7454
79	rs140844269	C	G	C	G	-0.3615	-0.137624	0.0099	0.0110816	FALSE	TRUE	FALSE	Glioblastoma	11	64049923	0.751007	0.433717	243	287137	287380	GBM	TRUE	reported	textfile	11	63817395	0.0776	3.19e-06	12330	GCST90274763.csv	TRUE	reported	Caspase 8 levels	2	TRUE	0.00175698	21.6982
80	rs148608719	A	G	A	G	0.3474	0.310383	0.0145	0.0346242	FALSE	FALSE	FALSE	Glioblastoma	5	180912648	0.231197	0.25924	243	287137	287380	GBM	TRUE	reported	textfile	5	180339648	0.0683	3.65e-07	12745	GCST90274763.csv	TRUE	reported	Caspase 8 levels	2	TRUE	0.0020258	25.8672
81	rs187405204	T	C	T	C	0.4195	-0.239986	0.9851	0.988039	FALSE	FALSE	FALSE	Glioblastoma	7	62263786	0.576302	0.429471	243	287137	287380	GBM	TRUE	reported	textfile	7	61833768	0.0912	4.23e-06	6257	GCST90274763.csv	TRUE	reported	Caspase 8 levels	2	TRUE	0.00337009	21.1512
82	rs34154371	T	C	T	C	-0.2016	-0.808693	0.9714	0.985983	FALSE	FALSE	FALSE	Glioblastoma	1	2406576	0.0357034	0.385039	243	287137	287380	GBM	TRUE	reported	textfile	1	2338015	0.0422	1.78e-06	13232	GCST90274763.csv	TRUE	reported	Caspase 8 levels	2	TRUE	0.0017218	22.8187
83	rs56328050	C	G	C	G	-0.1987	-0.242518	0.8696	0.894267	FALSE	TRUE	FALSE	Glioblastoma	2	201300082	0.10021	0.147532	243	287137	287380	GBM	TRUE	reported	textfile	2	202164805	0.0173	1.56e-30	14743	GCST90274763.csv	TRUE	reported	Caspase 8 levels	2	TRUE	0.00886848	131.9
84	rs73306603	T	C	T	C	0.2044	-0.745442	0.978	0.993259	FALSE	FALSE	FALSE	Glioblastoma	10	82267770	0.171097	0.54464	243	287137	287380	GBM	TRUE	reported	textfile	10	84027526	0.0412	7.01e-07	14741	GCST90274763.csv	TRUE	reported	Caspase 8 levels	2	TRUE	0.00166692	24.6098
85	rs78449258	A	G	A	G	-0.2001	0.259599	0.9804	0.992068	FALSE	FALSE	FALSE	Glioblastoma	9	22742537	0.606682	0.504256	243	287137	287380	GBM	TRUE	reported	textfile	9	22742536	0.0428	2.94e-06	14744	GCST90274763.csv	TRUE	reported	Caspase 8 levels	2	TRUE	0.00148029	21.8548
86	rs114744647	T	C	T	C	0.2107	-0.755737	0.9774	0.983265	FALSE	FALSE	FALSE	Glioblastoma	16	23995558	0.0341972	0.35686	243	287137	287380	GBM	TRUE	reported	textfile	16	24006879	0.0451	2.99e-06	14730	GCST90274764.csv	TRUE	reported	Eotaxin levels	2	TRUE	0.00147955	21.8231
87	rs12075	A	G	A	G	0.0749	-0.0787592	0.5547	0.532082	FALSE	FALSE	FALSE	Glioblastoma	1	159205564	0.390307	0.0916806	243	287137	287380	GBM	TRUE	reported	textfile	1	159175354	0.0114	5.03e-11	14731	GCST90274764.csv	TRUE	reported	Eotaxin levels	2	TRUE	0.0029218	43.1613
88	rs139476527	T	G	T	G	0.2826	0.104811	0.0125	0.00184614	FALSE	FALSE	FALSE	Glioblastoma	20	50417093	0.924053	1.09946	243	287137	287380	GBM	TRUE	reported	textfile	20	49033630	0.0606	3.11e-06	12933	GCST90274764.csv	TRUE	reported	Eotaxin levels	2	TRUE	0.00167869	21.7436
89	rs139597204	A	C	A	C	-0.3374	-0.622186	0.0128	0.00404039	FALSE	FALSE	FALSE	Glioblastoma	4	103585903	0.374926	0.701224	243	287137	287380	GBM	TRUE	reported	textfile	4	104507060	0.0714	2.3e-06	12303	GCST90274764.csv	TRUE	reported	Eotaxin levels	2	TRUE	0.00181174	22.3266
90	rs1564995	A	G	A	G	-0.0609	0.0564983	0.6155	0.557439	FALSE	FALSE	FALSE	Glioblastoma	11	24751561	0.542488	0.092764	243	287137	287380	GBM	TRUE	reported	textfile	11	24773107	0.0131	3.34e-06	14286	GCST90274764.csv	TRUE	reported	Eotaxin levels	2	TRUE	0.00151051	21.6088
91	rs2112920	C	G	C	G	0.0817	0.00162539	0.8362	0.835587	FALSE	TRUE	FALSE	Glioblastoma	19	37464346	0.989497	0.123471	243	287137	287380	GBM	TRUE	reported	textfile	19	37955248	0.016	3.29e-07	14286	GCST90274764.csv	TRUE	reported	Eotaxin levels	2	TRUE	0.0018218	26.0701
92	rs2201150	T	C	T	C	0.0785	0.17166	0.3561	0.382867	FALSE	FALSE	FALSE	Glioblastoma	3	46217411	0.0683093	0.0941658	243	287137	287380	GBM	TRUE	reported	textfile	3	46258902	0.0123	1.75e-10	14286	GCST90274764.csv	TRUE	reported	Eotaxin levels	2	TRUE	0.00284303	40.7257
93	rs2228467	T	C	T	C	-0.3316	-0.0752847	0.9289	0.923714	FALSE	FALSE	FALSE	Glioblastoma	3	42864624	0.662938	0.172727	243	287137	287380	GBM	TRUE	reported	textfile	3	42906116	0.0225	3.69e-49	14733	GCST90274764.csv	TRUE	reported	Eotaxin levels	2	TRUE	0.0145284	217.173
94	rs34536806	T	G	T	G	0.1017	-0.0578382	0.9023	0.928792	FALSE	FALSE	FALSE	Glioblastoma	11	95541323	0.748533	0.180421	243	287137	287380	GBM	TRUE	reported	textfile	11	95274487	0.0208	1.01e-06	14286	GCST90274764.csv	TRUE	reported	Eotaxin levels	2	TRUE	0.00167062	23.9031
95	rs35543857	A	G	A	G	-0.1138	0.133778	0.9282	0.906382	FALSE	FALSE	FALSE	Glioblastoma	12	105364216	0.391896	0.156249	243	287137	287380	GBM	TRUE	reported	textfile	12	105757994	0.0244	3.1e-06	14286	GCST90274764.csv	TRUE	reported	Eotaxin levels	2	TRUE	0.00152031	21.7492
96	rs6894241	A	C	A	C	-0.0656	-0.0126691	0.2333	0.238878	FALSE	FALSE	FALSE	Glioblastoma	5	118722431	0.905574	0.106802	243	287137	287380	GBM	TRUE	reported	textfile	5	118058126	0.0137	1.68e-06	14715	GCST90274764.csv	TRUE	reported	Eotaxin levels	2	TRUE	0.00155572	22.9249
97	rs73171545	A	G	A	G	-0.0861	-0.0541407	0.1199	0.115625	FALSE	FALSE	FALSE	Glioblastoma	22	44607229	0.703299	0.14215	243	287137	287380	GBM	TRUE	reported	textfile	22	45003109	0.0187	4.14e-06	14286	GCST90274764.csv	TRUE	reported	Eotaxin levels	2	TRUE	0.00148173	21.1964
98	rs73209015	A	T	A	T	-0.0913	-0.154977	0.1104	0.0997388	FALSE	TRUE	FALSE	Glioblastoma	8	11843458	0.300624	0.149722	243	287137	287380	GBM	TRUE	reported	textfile	8	11700967	0.0189	1.36e-06	14728	GCST90274764.csv	TRUE	reported	Eotaxin levels	2	TRUE	0.00158193	23.3324
99	rs757973	A	G	A	G	0.2002	-0.323285	0.09	0.068892	FALSE	FALSE	FALSE	Glioblastoma	7	75866349	0.0759381	0.182157	243	287137	287380	GBM	TRUE	reported	textfile	7	75495667	0.0205	1.58e-22	14713	GCST90274764.csv	TRUE	reported	Eotaxin levels	2	TRUE	0.0064404	95.3589
100	rs79432525	T	G	T	G	0.1929	0.533768	0.9754	0.991159	FALSE	FALSE	FALSE	Glioblastoma	10	126494626	0.27534	0.489314	243	287137	287380	GBM	TRUE	reported	textfile	10	128183195	0.0422	4.85e-06	14247	GCST90274764.csv	TRUE	reported	Eotaxin levels	2	TRUE	0.00146447	20.8919
101	rs79684468	T	C	T	C	0.1502	0.216154	0.0433	0.0436179	FALSE	FALSE	FALSE	Glioblastoma	3	43137828	0.32953	0.221683	243	287137	287380	GBM	TRUE	reported	textfile	3	43179320	0.0303	7.16e-07	14286	GCST90274764.csv	TRUE	reported	Eotaxin levels	2	TRUE	0.00171711	24.5694
102	rs79722574	T	C	T	C	-0.1215	-0.0131409	0.167	0.140885	FALSE	FALSE	FALSE	Glioblastoma	17	34292033	0.920006	0.13085	243	287137	287380	GBM	TRUE	reported	textfile	17	32619052	0.0156	6.78e-15	14720	GCST90274764.csv	TRUE	reported	Eotaxin levels	2	TRUE	0.00410402	60.6519
103	rs9940390	T	C	T	C	-0.0818	0.100335	0.7358	0.685332	FALSE	FALSE	FALSE	Glioblastoma	16	80018034	0.30687	0.0981931	243	287137	287380	GBM	TRUE	reported	textfile	16	80051931	0.0133	7.73e-10	14286	GCST90274764.csv	TRUE	reported	Eotaxin levels	2	TRUE	0.00264085	37.8218
104	rs9976282	A	G	A	G	-0.1678	-0.0709732	0.0333	0.0203669	FALSE	FALSE	FALSE	Glioblastoma	21	38221304	0.827113	0.32496	243	287137	287380	GBM	TRUE	reported	textfile	21	39593226	0.0345	1.15e-06	14722	GCST90274764.csv	TRUE	reported	Eotaxin levels	2	TRUE	0.00160428	23.653
105	rs10242459	A	G	A	G	0.0729	-0.0979325	0.8219	0.844917	FALSE	FALSE	FALSE	Glioblastoma	7	3871648	0.432023	0.124638	243	287137	287380	GBM	TRUE	reported	textfile	7	3911280	0.0154	2.2e-06	14729	GCST90274765.csv	TRUE	reported	C-C motif chemokine 19 levels	2	TRUE	0.00151908	22.4055
106	rs10496135	C	G	C	G	0.1856	0.213357	0.9689	0.967895	FALSE	TRUE	FALSE	Glioblastoma	2	66413231	0.400727	0.253899	243	287137	287380	GBM	TRUE	reported	textfile	2	66640363	0.0384	1.34e-06	14288	GCST90274765.csv	TRUE	reported	C-C motif chemokine 19 levels	2	TRUE	0.00163235	23.3578
107	rs113539352	C	G	C	G	0.4485	-1.37853	0.992	0.999472	FALSE	TRUE	FALSE	Glioblastoma	3	58531127	0.538295	2.24007	243	287137	287380	GBM	TRUE	reported	textfile	3	58516854	0.0922	1.15e-06	11439	GCST90274765.csv	TRUE	reported	C-C motif chemokine 19 levels	2	TRUE	0.00206432	23.6585
108	rs11574915	A	C	A	C	-0.1464	0.0765682	0.8639	0.846291	FALSE	FALSE	FALSE	Glioblastoma	9	34710087	0.542809	0.125817	243	287137	287380	GBM	TRUE	reported	textfile	9	34710084	0.017	7.19e-18	14733	GCST90274765.csv	TRUE	reported	C-C motif chemokine 19 levels	2	TRUE	0.00500855	74.1524
109	rs138108512	A	G	A	G	-0.2939	-0.696419	0.0119	0.00562281	FALSE	FALSE	FALSE	Glioblastoma	14	76388948	0.244005	0.597767	243	287137	287380	GBM	TRUE	reported	textfile	14	76855291	0.0616	1.83e-06	13422	GCST90274765.csv	TRUE	reported	C-C motif chemokine 19 levels	2	TRUE	0.00169311	22.76
110	rs138440733	A	G	A	G	-0.1724	-0.165489	0.0585	0.0625297	FALSE	FALSE	FALSE	Glioblastoma	22	17250353	0.402673	0.197751	243	287137	287380	GBM	TRUE	reported	textfile	22	17731243	0.036	1.68e-06	12404	GCST90274765.csv	TRUE	reported	C-C motif chemokine 19 levels	2	TRUE	0.00184546	22.9298
111	rs1415763	C	G	C	G	0.0757	-0.0582676	0.1687	0.197063	FALSE	TRUE	FALSE	Glioblastoma	6	124706630	0.613624	0.115403	243	287137	287380	GBM	TRUE	reported	textfile	6	125027776	0.0157	1.42e-06	14731	GCST90274765.csv	TRUE	reported	C-C motif chemokine 19 levels	2	TRUE	0.00157571	23.2452
112	rs147708384	T	C	T	C	-0.2707	-1.02343	0.0151	0.00595234	FALSE	FALSE	FALSE	Glioblastoma	17	15015108	0.0861906	0.596462	243	287137	287380	GBM	TRUE	reported	textfile	17	14918425	0.0574	2.4e-06	13801	GCST90274765.csv	TRUE	reported	C-C motif chemokine 19 levels	2	TRUE	0.00160895	22.2377
113	rs34791102	A	G	A	G	0.1238	0.250625	0.0534	0.0276839	FALSE	FALSE	FALSE	Glioblastoma	9	35612981	0.348196	0.267164	243	287137	287380	GBM	TRUE	reported	textfile	9	35612978	0.0265	2.99e-06	14735	GCST90274765.csv	TRUE	reported	C-C motif chemokine 19 levels	2	TRUE	0.00147896	21.8218
114	rs3792790	A	C	A	C	0.0551	-0.0157229	0.4736	0.454519	FALSE	FALSE	FALSE	Glioblastoma	5	151062610	0.863952	0.0917608	243	287137	287380	GBM	TRUE	reported	textfile	5	150442171	0.012	4.4e-06	14288	GCST90274765.csv	TRUE	reported	C-C motif chemokine 19 levels	2	TRUE	0.00147343	21.0805
115	rs4554017	T	C	T	C	0.0596	-0.161934	0.3904	0.437733	FALSE	FALSE	FALSE	Glioblastoma	4	144202871	0.0778198	0.0918266	243	287137	287380	GBM	TRUE	reported	textfile	4	145124024	0.0122	1.03e-06	14288	GCST90274765.csv	TRUE	reported	C-C motif chemokine 19 levels	2	TRUE	0.00166754	23.8623
116	rs4907572	A	G	A	G	-0.0671	0.102532	0.2653	0.282587	FALSE	FALSE	FALSE	Glioblastoma	13	112993007	0.311547	0.101318	243	287137	287380	GBM	TRUE	reported	textfile	13	113647321	0.0137	9.69e-07	14722	GCST90274765.csv	TRUE	reported	C-C motif chemokine 19 levels	2	TRUE	0.00162678	23.9853
117	rs62292952	T	G	T	G	0.2346	-0.144364	0.8822	0.870002	FALSE	FALSE	FALSE	Glioblastoma	3	132481875	0.287786	0.135809	243	287137	287380	GBM	TRUE	reported	textfile	3	132200719	0.0185	7.53e-37	14728	GCST90274765.csv	TRUE	reported	C-C motif chemokine 19 levels	2	TRUE	0.0108007	160.788
118	rs6486995	A	T	A	T	-0.0697	-0.0673927	0.2452	0.244179	FALSE	TRUE	FALSE	Glioblastoma	12	19661047	0.523122	0.105542	243	287137	287380	GBM	TRUE	reported	textfile	12	19813981	0.0135	2.43e-07	14735	GCST90274765.csv	TRUE	reported	C-C motif chemokine 19 levels	2	TRUE	0.00180577	26.6526
119	rs6870560	T	C	T	C	0.0863	0.0856818	0.8559	0.839723	FALSE	FALSE	FALSE	Glioblastoma	5	174760916	0.48888	0.123801	243	287137	287380	GBM	TRUE	reported	textfile	5	174187919	0.0169	3.28e-07	14732	GCST90274765.csv	TRUE	reported	C-C motif chemokine 19 levels	2	TRUE	0.00176693	26.0729
120	rs73257451	T	C	T	C	-0.3645	-0.10101	0.989	0.977935	FALSE	FALSE	FALSE	Glioblastoma	8	60505571	0.75351	0.321673	243	287137	287380	GBM	TRUE	reported	textfile	8	61418130	0.0756	1.43e-06	11337	GCST90274765.csv	TRUE	reported	C-C motif chemokine 19 levels	2	TRUE	0.00204627	23.2421
121	rs74764632	A	T	A	T	0.1349	-0.376811	0.9557	0.937676	FALSE	TRUE	FALSE	Glioblastoma	16	57266675	0.0492187	0.191596	243	287137	287380	GBM	TRUE	reported	textfile	16	57300587	0.0294	4.47e-06	14734	GCST90274765.csv	TRUE	reported	C-C motif chemokine 19 levels	2	TRUE	0.00142688	21.0509
122	rs7595241	C	G	C	G	0.0615	-0.0352887	0.6941	0.650538	FALSE	TRUE	FALSE	Glioblastoma	2	7285344	0.711974	0.0955798	243	287137	287380	GBM	TRUE	reported	textfile	2	7425475	0.013	2.24e-06	14288	GCST90274765.csv	TRUE	reported	C-C motif chemokine 19 levels	2	TRUE	0.00156391	22.377
123	rs79086127	T	C	T	C	-0.2096	-1.0086	0.0195	0.00498715	FALSE	FALSE	FALSE	Glioblastoma	4	122918108	0.109137	0.629554	243	287137	287380	GBM	TRUE	reported	textfile	4	123839263	0.045	3.2e-06	14247	GCST90274765.csv	TRUE	reported	C-C motif chemokine 19 levels	2	TRUE	0.00152045	21.6918
124	rs9469127	C	G	C	G	-0.4884	0.0147906	0.9365	0.9032	FALSE	TRUE	FALSE	Glioblastoma	6	32476316	0.924516	0.156106	243	287137	287380	GBM	TRUE	reported	textfile	6	32444093	0.0277	1.41e-69	14735	GCST90274765.csv	TRUE	reported	C-C motif chemokine 19 levels	2	TRUE	0.0206621	310.837
125	rs10207134	T	C	T	C	-0.0996	0.0572359	0.326	0.229181	FALSE	FALSE	FALSE	Glioblastoma	2	227797112	0.596188	0.108015	243	287137	287380	GBM	TRUE	reported	textfile	2	228661828	0.0128	7.18e-15	14287	GCST90274766.csv	TRUE	reported	C-C motif chemokine 20 levels	2	TRUE	0.00422008	60.5394
126	rs10837780	T	C	T	C	0.1191	-0.306318	0.9413	0.944405	FALSE	FALSE	FALSE	Glioblastoma	11	42121237	0.126184	0.200296	243	287137	287380	GBM	TRUE	reported	textfile	11	42142787	0.026	4.63e-06	14288	GCST90274766.csv	TRUE	reported	C-C motif chemokine 20 levels	2	TRUE	0.00146645	20.9805
127	rs111674022	T	C	T	C	-0.0953	0.198158	0.0967	0.0909161	FALSE	FALSE	FALSE	Glioblastoma	1	238442722	0.21482	0.159751	243	287137	287380	GBM	TRUE	reported	textfile	1	238606022	0.0208	4.61e-06	14288	GCST90274766.csv	TRUE	reported	C-C motif chemokine 20 levels	2	TRUE	0.00146707	20.9893
128	rs11242693	T	C	T	C	0.0637	-0.080132	0.3674	0.433682	FALSE	FALSE	FALSE	Glioblastoma	6	1447955	0.385919	0.0924199	243	287137	287380	GBM	TRUE	reported	textfile	6	1448190	0.0135	2.38e-06	12404	GCST90274766.csv	TRUE	reported	C-C motif chemokine 20 levels	2	TRUE	0.00179172	22.2608
129	rs1129474	T	C	T	C	0.0573	0.0188535	0.5396	0.547979	FALSE	FALSE	FALSE	Glioblastoma	8	22727205	0.836872	0.0915677	243	287137	287380	GBM	TRUE	reported	textfile	8	22584718	0.012	1.8e-06	14288	GCST90274766.csv	TRUE	reported	C-C motif chemokine 20 levels	2	TRUE	0.00159325	22.7974
130	rs11582772	T	C	T	C	0.2585	0.592754	0.9859	0.995469	FALSE	FALSE	FALSE	Glioblastoma	1	31794961	0.361735	0.649904	243	287137	287380	GBM	TRUE	reported	textfile	1	32260562	0.0548	2.39e-06	14243	GCST90274766.csv	TRUE	reported	C-C motif chemokine 20 levels	2	TRUE	0.00155984	22.2484
131	rs117753190	C	G	C	G	-0.185	-0.950893	0.9688	0.989333	FALSE	TRUE	FALSE	Glioblastoma	17	69140184	0.0241568	0.421751	243	287137	287380	GBM	TRUE	reported	textfile	17	67136325	0.0359	2.56e-07	14243	GCST90274766.csv	TRUE	reported	C-C motif chemokine 20 levels	2	TRUE	0.00186099	26.5518
132	rs117900576	C	G	C	G	-0.2256	-0.606079	0.9694	0.989878	FALSE	TRUE	FALSE	Glioblastoma	17	74765056	0.177868	0.449831	243	287137	287380	GBM	TRUE	reported	textfile	17	72761195	0.0429	1.45e-07	13224	GCST90274766.csv	TRUE	reported	C-C motif chemokine 20 levels	2	TRUE	0.00208686	27.6502
133	rs13049624	A	G	A	G	-0.1315	-0.0095536	0.9476	0.928484	FALSE	FALSE	FALSE	Glioblastoma	21	42584892	0.956969	0.177058	243	287137	287380	GBM	TRUE	reported	textfile	21	44005002	0.0276	1.89e-06	14288	GCST90274766.csv	TRUE	reported	C-C motif chemokine 20 levels	2	TRUE	0.00158625	22.6972
134	rs151092565	T	C	T	C	-0.1512	-0.272685	0.0376	0.0246697	FALSE	FALSE	FALSE	Glioblastoma	14	94159206	0.35117	0.29248	243	287137	287380	GBM	TRUE	reported	textfile	14	94625543	0.0328	4.03e-06	14728	GCST90274766.csv	TRUE	reported	C-C motif chemokine 20 levels	2	TRUE	0.00144074	21.247
135	rs2003431	A	T	A	T	-0.1602	0.258313	0.0632	0.047928	FALSE	TRUE	FALSE	Glioblastoma	14	106326275	0.24644	0.222868	243	287137	287380	GBM	TRUE	reported	textfile	14	106782532	0.0344	3.21e-06	9786	GCST90274766.csv	TRUE	reported	C-C motif chemokine 20 levels	2	TRUE	0.00221127	21.683
136	rs2796032	T	C	T	C	0.0636	-0.0132019	0.3159	0.320086	FALSE	FALSE	FALSE	Glioblastoma	9	112757624	0.891986	0.0972219	243	287137	287380	GBM	TRUE	reported	textfile	9	115519904	0.0127	5.5e-07	14718	GCST90274766.csv	TRUE	reported	C-C motif chemokine 20 levels	2	TRUE	0.00170106	25.0754
137	rs35833676	T	C	T	C	0.0804	-0.103185	0.1452	0.124481	FALSE	FALSE	FALSE	Glioblastoma	21	31588943	0.45559	0.138294	243	287137	287380	GBM	TRUE	reported	textfile	21	32961256	0.0166	1.28e-06	14732	GCST90274766.csv	TRUE	reported	C-C motif chemokine 20 levels	2	TRUE	0.0015898	23.4551
138	rs41302923	A	G	A	G	0.1939	0.0551666	0.9774	0.972893	FALSE	FALSE	FALSE	Glioblastoma	10	126004910	0.846496	0.284964	243	287137	287380	GBM	TRUE	reported	textfile	10	127693479	0.0414	2.82e-06	14726	GCST90274766.csv	TRUE	reported	C-C motif chemokine 20 levels	2	TRUE	0.00148739	21.9329
139	rs4981022	A	G	A	G	0.0635	-0.152371	0.6933	0.682053	FALSE	FALSE	FALSE	Glioblastoma	12	103756096	0.120115	0.0980326	243	287137	287380	GBM	TRUE	reported	textfile	12	104149874	0.0128	7.02e-07	14721	GCST90274766.csv	TRUE	reported	C-C motif chemokine 20 levels	2	TRUE	0.00166903	24.6076
140	rs5769672	T	G	T	G	-0.1184	-0.821694	0.9406	0.980199	FALSE	FALSE	FALSE	Glioblastoma	22	49484105	0.0103065	0.320302	243	287137	287380	GBM	TRUE	reported	textfile	22	49877754	0.0257	4.09e-06	14732	GCST90274766.csv	TRUE	reported	C-C motif chemokine 20 levels	2	TRUE	0.00143863	21.2216
141	rs6420556	T	C	T	C	-0.0736	-0.1115	0.1755	0.178706	FALSE	FALSE	FALSE	Glioblastoma	18	58820374	0.345463	0.118187	243	287137	287380	GBM	TRUE	reported	textfile	18	56487606	0.0158	3.19e-06	14288	GCST90274766.csv	TRUE	reported	C-C motif chemokine 20 levels	2	TRUE	0.00151639	21.696
142	rs6498926	A	T	A	T	0.0616	-0.0304379	0.3426	0.3556	FALSE	TRUE	FALSE	Glioblastoma	16	63761918	0.748831	0.0950646	243	287137	287380	GBM	TRUE	reported	textfile	16	63795822	0.0134	4.29e-06	12844	GCST90274766.csv	TRUE	reported	C-C motif chemokine 20 levels	2	TRUE	0.00164262	21.1293
143	rs73072893	A	G	A	G	0.2057	-0.0640937	0.9739	0.965835	FALSE	FALSE	FALSE	Glioblastoma	12	19504606	0.796133	0.248084	243	287137	287380	GBM	TRUE	reported	textfile	12	19657540	0.0422	1.09e-06	13230	GCST90274766.csv	TRUE	reported	C-C motif chemokine 20 levels	2	TRUE	0.00179269	23.7563
144	rs742493	T	C	T	C	0.1459	-0.284538	0.883	0.903405	FALSE	FALSE	FALSE	Glioblastoma	6	41030428	0.0644689	0.153894	243	287137	287380	GBM	TRUE	reported	textfile	6	40998167	0.0185	3.11e-15	14735	GCST90274766.csv	TRUE	reported	C-C motif chemokine 20 levels	2	TRUE	0.00420327	62.1882
145	rs9274623	T	G	T	G	-0.076	-0.130367	0.215	0.141869	FALSE	FALSE	FALSE	Glioblastoma	6	32668221	0.315847	0.129973	243	287137	287380	GBM	TRUE	reported	textfile	6	32635998	0.0148	2.82e-07	14288	GCST90274766.csv	TRUE	reported	C-C motif chemokine 20 levels	2	TRUE	0.00184218	26.3659
146	rs1001495	T	C	T	C	0.0983	0.291295	0.9113	0.906729	FALSE	FALSE	FALSE	Glioblastoma	2	240707925	0.06346	0.156952	243	287137	287380	GBM	TRUE	reported	textfile	2	241647342	0.0215	4.83e-06	13650	GCST90274767.csv	TRUE	reported	C-C motif chemokine 23 levels	2	TRUE	0.00152909	20.901
147	rs11017721	A	G	A	G	0.0971	-0.196079	0.1154	0.100898	FALSE	FALSE	FALSE	Glioblastoma	10	131107162	0.190053	0.14963	243	287137	287380	GBM	TRUE	reported	textfile	10	132905425	0.0186	1.79e-07	14288	GCST90274767.csv	TRUE	reported	C-C motif chemokine 23 levels	2	TRUE	0.00190377	27.2491
148	rs113959305	T	C	T	C	-0.1397	0.434597	0.0559	0.0316877	FALSE	FALSE	FALSE	Glioblastoma	22	50637853	0.100176	0.264353	243	287137	287380	GBM	TRUE	reported	textfile	22	51076281	0.0285	9.5e-07	13224	GCST90274767.csv	TRUE	reported	C-C motif chemokine 23 levels	2	TRUE	0.00181364	24.0236
149	rs116683909	A	G	A	G	-0.21	0.0635278	0.0278	0.0271626	FALSE	FALSE	FALSE	Glioblastoma	3	14404403	0.820934	0.28067	243	287137	287380	GBM	TRUE	reported	textfile	3	14445911	0.0426	8.24e-07	14724	GCST90274767.csv	TRUE	reported	C-C motif chemokine 23 levels	2	TRUE	0.0016477	24.2974
150	rs117639761	A	C	A	C	-0.3246	0.044926	0.9561	0.979053	FALSE	FALSE	FALSE	Glioblastoma	17	35868176	0.88606	0.313528	243	287137	287380	GBM	TRUE	reported	textfile	17	34195180	0.0413	3.85e-15	14736	GCST90274767.csv	TRUE	reported	C-C motif chemokine 23 levels	2	TRUE	0.00417446	61.7644
151	rs12204524	C	G	C	G	0.1164	-0.0152444	0.9291	0.950425	FALSE	TRUE	FALSE	Glioblastoma	6	85435025	0.941596	0.208073	243	287137	287380	GBM	TRUE	reported	textfile	6	86144743	0.0237	9.04e-07	14727	GCST90274767.csv	TRUE	reported	C-C motif chemokine 23 levels	2	TRUE	0.00163525	24.1185
152	rs12949647	A	G	A	G	-0.0643	0.0661449	0.7287	0.700336	FALSE	FALSE	FALSE	Glioblastoma	17	21483148	0.506625	0.0996007	243	287137	287380	GBM	TRUE	reported	textfile	17	21386459	0.0137	2.69e-06	14288	GCST90274767.csv	TRUE	reported	C-C motif chemokine 23 levels	2	TRUE	0.00153936	22.0252
153	rs146074782	A	G	A	G	-0.3061	-0.272537	0.0116	0.0116697	FALSE	FALSE	FALSE	Glioblastoma	1	203472132	0.528853	0.432765	243	287137	287380	GBM	TRUE	reported	textfile	1	203441260	0.0626	1.01e-06	12935	GCST90274767.csv	TRUE	reported	C-C motif chemokine 23 levels	2	TRUE	0.00184506	23.9062
154	rs17735284	A	T	A	T	0.0927	-0.0951027	0.0922	0.0571992	FALSE	TRUE	FALSE	Glioblastoma	11	84661469	0.622398	0.19312	243	287137	287380	GBM	TRUE	reported	textfile	11	84372512	0.0202	4.45e-06	14725	GCST90274767.csv	TRUE	reported	C-C motif chemokine 23 levels	2	TRUE	0.00142817	21.0571
155	rs1926742	A	G	A	G	0.0574	-0.0751689	0.3093	0.314319	FALSE	FALSE	FALSE	Glioblastoma	10	18006553	0.443504	0.0980946	243	287137	287380	GBM	TRUE	reported	textfile	10	18295482	0.0125	4.39e-06	14725	GCST90274767.csv	TRUE	reported	C-C motif chemokine 23 levels	2	TRUE	0.00142997	21.0836
156	rs2870238	T	C	T	C	0.0574	0.0697199	0.4869	0.454244	FALSE	FALSE	FALSE	Glioblastoma	4	76451926	0.446225	0.0915291	243	287137	287380	GBM	TRUE	reported	textfile	4	77373079	0.0114	4.78e-07	14736	GCST90274767.csv	TRUE	reported	C-C motif chemokine 23 levels	2	TRUE	0.00171747	25.3487
157	rs4317138	T	C	T	C	0.0585	-0.17765	0.6736	0.662262	FALSE	FALSE	FALSE	Glioblastoma	3	46420653	0.0665549	0.09683	243	287137	287380	GBM	TRUE	reported	textfile	3	46462144	0.0127	4.1e-06	14288	GCST90274767.csv	TRUE	reported	C-C motif chemokine 23 levels	2	TRUE	0.00148282	21.215
158	rs438811	T	C	T	C	0.0669	-0.0499561	0.2405	0.237168	FALSE	FALSE	FALSE	Glioblastoma	19	44913484	0.642012	0.107458	243	287137	287380	GBM	TRUE	reported	textfile	19	45416741	0.0138	1.25e-06	14720	GCST90274767.csv	TRUE	reported	C-C motif chemokine 23 levels	2	TRUE	0.00159402	23.4982
159	rs4719850	T	C	T	C	-0.0548	0.00290359	0.5907	0.710987	FALSE	FALSE	FALSE	Glioblastoma	7	3199346	0.976962	0.100547	243	287137	287380	GBM	TRUE	reported	textfile	7	3238978	0.0118	3.42e-06	14726	GCST90274767.csv	TRUE	reported	C-C motif chemokine 23 levels	2	TRUE	0.00146243	21.5644
160	rs712048	A	C	A	C	-0.5147	-0.0872967	0.1497	0.121184	FALSE	FALSE	FALSE	Glioblastoma	17	35999179	0.530705	0.139245	243	287137	287380	GBM	TRUE	reported	textfile	17	34326215	0.0158	1e-200	14723	GCST90274767.csv	TRUE	reported	C-C motif chemokine 23 levels	2	TRUE	0.0672313	1061.05
161	rs73071153	A	G	A	G	-0.1497	-0.334403	0.0393	0.0318292	FALSE	FALSE	FALSE	Glioblastoma	7	17506340	0.189628	0.254943	243	287137	287380	GBM	TRUE	reported	textfile	7	17545964	0.0319	2.7e-06	14728	GCST90274767.csv	TRUE	reported	C-C motif chemokine 23 levels	2	TRUE	0.00149303	22.0193
162	rs73114426	A	G	A	G	0.0948	0.194898	0.0846	0.100795	FALSE	FALSE	FALSE	Glioblastoma	12	57011265	0.198556	0.151592	243	287137	287380	GBM	TRUE	reported	textfile	12	57405049	0.0207	4.66e-06	14731	GCST90274767.csv	TRUE	reported	C-C motif chemokine 23 levels	2	TRUE	0.00142176	20.9709
163	rs74127049	C	G	C	G	0.0603	-0.0628577	0.608	0.593528	FALSE	TRUE	FALSE	Glioblastoma	1	161612410	0.513641	0.0962337	243	287137	287380	GBM	TRUE	reported	textfile	1	161582200	0.0132	4.92e-06	13422	GCST90274767.csv	TRUE	reported	C-C motif chemokine 23 levels	2	TRUE	0.00155237	20.8652
164	rs74491711	A	G	A	G	0.1273	-0.260451	0.048	0.0550354	FALSE	FALSE	FALSE	Glioblastoma	3	40012867	0.192534	0.199867	243	287137	287380	GBM	TRUE	reported	textfile	3	40054358	0.0278	4.67e-06	14735	GCST90274767.csv	TRUE	reported	C-C motif chemokine 23 levels	2	TRUE	0.00142102	20.9656
165	rs77083410	C	G	C	G	0.224	0.0832	0.0223	0.0370709	FALSE	TRUE	FALSE	Glioblastoma	11	115211066	0.729913	0.240991	243	287137	287380	GBM	TRUE	reported	textfile	11	115081786	0.0416	7.26e-08	14734	GCST90274767.csv	TRUE	reported	C-C motif chemokine 23 levels	2	TRUE	0.00196397	28.9901
166	rs77354000	A	G	A	G	-0.2064	-0.198468	0.9788	0.97841	FALSE	FALSE	FALSE	Glioblastoma	10	34144868	0.535645	0.320414	243	287137	287380	GBM	TRUE	reported	textfile	10	34433796	0.0437	2.32e-06	14735	GCST90274767.csv	TRUE	reported	C-C motif chemokine 23 levels	2	TRUE	0.00151164	22.3048
167	rs77527696	T	C	T	C	-0.2538	-0.110748	0.0298	0.0329157	FALSE	FALSE	FALSE	Glioblastoma	17	36460238	0.667261	0.257608	243	287137	287380	GBM	TRUE	reported	textfile	17	34816052	0.0465	4.81e-08	13829	GCST90274767.csv	TRUE	reported	C-C motif chemokine 23 levels	2	TRUE	0.00214957	29.7862
168	rs10792444	T	C	T	C	-0.0865	0.0982072	0.8838	0.883629	FALSE	FALSE	FALSE	Glioblastoma	11	64666679	0.495138	0.143965	243	287137	287380	GBM	TRUE	reported	textfile	11	64434151	0.0181	1.76e-06	14732	GCST90274768.csv	TRUE	reported	C-C motif chemokine 25 levels	2	TRUE	0.00154789	22.8358
169	rs11028036	A	G	A	G	0.0546	-0.0554093	0.5707	0.568207	FALSE	FALSE	FALSE	Glioblastoma	11	24578600	0.54688	0.0919746	243	287137	287380	GBM	TRUE	reported	textfile	11	24600146	0.0117	3.06e-06	14728	GCST90274768.csv	TRUE	reported	C-C motif chemokine 25 levels	2	TRUE	0.00147648	21.7748
170	rs11140450	A	T	A	T	-0.2681	0.435798	0.9693	0.978663	FALSE	TRUE	FALSE	Glioblastoma	9	84223109	0.165941	0.314573	243	287137	287380	GBM	TRUE	reported	textfile	9	86838024	0.0579	3.65e-06	10797	GCST90274768.csv	TRUE	reported	C-C motif chemokine 25 levels	2	TRUE	0.00198185	21.4366
171	rs111437511	T	C	T	C	0.1437	0.578564	0.0428	0.0255491	FALSE	FALSE	FALSE	Glioblastoma	8	10836491	0.0472835	0.291651	243	287137	287380	GBM	TRUE	reported	textfile	8	10694001	0.0297	1.31e-06	14733	GCST90274768.csv	TRUE	reported	C-C motif chemokine 25 levels	2	TRUE	0.00158643	23.4068
172	rs116534774	T	C	T	C	0.3717	-0.45047	0.9916	0.997337	FALSE	FALSE	FALSE	Glioblastoma	9	122438583	0.598405	0.855276	243	287137	287380	GBM	TRUE	reported	textfile	9	125200862	0.0777	1.72e-06	11139	GCST90274768.csv	TRUE	reported	C-C motif chemokine 25 levels	2	TRUE	0.00205024	22.8805
173	rs12114935	A	G	A	G	0.0769	-0.0304962	0.7856	0.723829	FALSE	FALSE	FALSE	Glioblastoma	8	42243291	0.766159	0.102542	243	287137	287380	GBM	TRUE	reported	textfile	8	42100809	0.0142	6.11e-08	14732	GCST90274768.csv	TRUE	reported	C-C motif chemokine 25 levels	2	TRUE	0.00198678	29.3236
174	rs12606983	T	C	T	C	-0.0673	0.179377	0.2475	0.297288	FALSE	FALSE	FALSE	Glioblastoma	18	2511739	0.0734277	0.100201	243	287137	287380	GBM	TRUE	reported	textfile	18	2511738	0.0134	5.1e-07	14715	GCST90274768.csv	TRUE	reported	C-C motif chemokine 25 levels	2	TRUE	0.00171126	25.221
175	rs143132666	A	C	A	C	-0.1934	-0.0508612	0.0225	0.0251661	FALSE	FALSE	FALSE	Glioblastoma	1	160792288	0.862028	0.292654	243	287137	287380	GBM	TRUE	reported	textfile	1	160762078	0.0406	1.9e-06	14734	GCST90274768.csv	TRUE	reported	C-C motif chemokine 25 levels	2	TRUE	0.0015377	22.6883
176	rs147851492	A	G	A	G	0.2127	0.296633	0.0215	0.0243979	FALSE	FALSE	FALSE	Glioblastoma	15	56345958	0.316566	0.296176	243	287137	287380	GBM	TRUE	reported	textfile	15	56638156	0.0449	2.17e-06	14727	GCST90274768.csv	TRUE	reported	C-C motif chemokine 25 levels	2	TRUE	0.00152148	22.438
177	rs149395110	T	C	T	C	-0.2782	0.784707	0.0129	0.00470972	FALSE	FALSE	FALSE	Glioblastoma	2	130201646	0.24682	0.677576	243	287137	287380	GBM	TRUE	reported	textfile	2	130959219	0.0609	4.92e-06	12880	GCST90274768.csv	TRUE	reported	C-C motif chemokine 25 levels	2	TRUE	0.00161756	20.8647
178	rs1705699	T	C	T	C	-0.0546	-0.0659725	0.5447	0.512375	FALSE	FALSE	FALSE	Glioblastoma	8	23923940	0.468208	0.0909465	243	287137	287380	GBM	TRUE	reported	textfile	8	23781453	0.0116	2.52e-06	14714	GCST90274768.csv	TRUE	reported	C-C motif chemokine 25 levels	2	TRUE	0.00150344	22.1519
179	rs521795	T	C	T	C	-0.0624	-0.0507469	0.3844	0.516528	FALSE	FALSE	FALSE	Glioblastoma	13	21710787	0.578634	0.0913731	243	287137	287380	GBM	TRUE	reported	textfile	13	22284926	0.0122	3.14e-07	14288	GCST90274768.csv	TRUE	reported	C-C motif chemokine 25 levels	2	TRUE	0.00182761	26.157
180	rs635634	T	C	T	C	-0.2482	0.0447667	0.1875	0.20137	FALSE	FALSE	FALSE	Glioblastoma	9	133279427	0.693161	0.113457	243	287137	287380	GBM	TRUE	reported	textfile	9	136155000	0.0166	1.52e-50	11785	GCST90274768.csv	TRUE	reported	C-C motif chemokine 25 levels	2	TRUE	0.0186164	223.519
181	rs636479	A	G	A	G	0.0548	0.114613	0.3757	0.359336	FALSE	FALSE	FALSE	Glioblastoma	11	75708598	0.227179	0.0949051	243	287137	287380	GBM	TRUE	reported	textfile	11	75419643	0.0119	4.12e-06	14731	GCST90274768.csv	TRUE	reported	C-C motif chemokine 25 levels	2	TRUE	0.00143751	21.2035
182	rs7137942	A	G	A	G	-0.0637	-0.206672	0.6502	0.651466	FALSE	FALSE	FALSE	Glioblastoma	12	80783986	0.0308234	0.0957106	243	287137	287380	GBM	TRUE	reported	textfile	12	81177765	0.0133	1.67e-06	12404	GCST90274768.csv	TRUE	reported	C-C motif chemokine 25 levels	2	TRUE	0.00184591	22.9354
183	rs7252764	T	C	T	C	0.2321	0.0268192	0.0471	0.0880666	FALSE	FALSE	FALSE	Glioblastoma	19	7762251	0.868662	0.162189	243	287137	287380	GBM	TRUE	reported	textfile	19	7827137	0.0295	3.61e-15	14736	GCST90274768.csv	TRUE	reported	C-C motif chemokine 25 levels	2	TRUE	0.00418318	61.8938
184	rs7296588	A	G	A	G	-0.1159	-0.040467	0.4365	0.430808	FALSE	FALSE	FALSE	Glioblastoma	12	468934	0.661413	0.0923984	243	287137	287380	GBM	TRUE	reported	textfile	12	578100	0.0116	1.66e-23	14725	GCST90274768.csv	TRUE	reported	C-C motif chemokine 25 levels	2	TRUE	0.00673382	99.8141
185	rs74256540	A	G	A	G	0.1236	0.164447	0.1421	0.148708	FALSE	FALSE	FALSE	Glioblastoma	19	8175381	0.197824	0.127699	243	287137	287380	GBM	TRUE	reported	textfile	19	8240265	0.017	3.58e-13	14288	GCST90274768.csv	TRUE	reported	C-C motif chemokine 25 levels	2	TRUE	0.00368607	52.8541
186	rs759817	T	C	T	C	0.3919	-0.098471	0.3275	0.345114	FALSE	FALSE	FALSE	Glioblastoma	19	7972156	0.302026	0.0954085	243	287137	287380	GBM	TRUE	reported	textfile	19	8037040	0.0123	1e-200	14288	GCST90274768.csv	TRUE	reported	C-C motif chemokine 25 levels	2	TRUE	0.0663375	1015.03
187	rs7611785	A	G	A	G	0.0941	-0.0979031	0.103	0.137304	FALSE	FALSE	FALSE	Glioblastoma	3	144494572	0.46128	0.132887	243	287137	287380	GBM	TRUE	reported	textfile	3	144213414	0.0198	2.01e-06	14736	GCST90274768.csv	TRUE	reported	C-C motif chemokine 25 levels	2	TRUE	0.0015304	22.5834
188	rs7806274	T	C	T	C	-0.0755	0.0238242	0.1668	0.176064	FALSE	FALSE	FALSE	Glioblastoma	7	155354082	0.842275	0.119729	243	287137	287380	GBM	TRUE	reported	textfile	7	155146782	0.0161	2.74e-06	13667	GCST90274768.csv	TRUE	reported	C-C motif chemokine 25 levels	2	TRUE	0.00160646	21.9876
189	rs79990760	A	G	A	G	0.2192	-0.244723	0.9825	0.974567	FALSE	FALSE	FALSE	Glioblastoma	10	29157864	0.410051	0.297065	243	287137	287380	GBM	TRUE	reported	textfile	10	29446793	0.0478	4.52e-06	14725	GCST90274768.csv	TRUE	reported	C-C motif chemokine 25 levels	2	TRUE	0.0014261	21.0265
190	rs851850	A	G	A	G	-0.0777	-0.0411831	0.846	0.858505	FALSE	FALSE	FALSE	Glioblastoma	6	66375184	0.752267	0.13047	243	287137	287380	GBM	TRUE	reported	textfile	6	67085077	0.0163	1.87e-06	14288	GCST90274768.csv	TRUE	reported	C-C motif chemokine 25 levels	2	TRUE	0.00158783	22.7199
191	rs112641086	T	C	T	C	-0.1056	0.0773405	0.0895	0.112594	FALSE	FALSE	FALSE	Glioblastoma	2	206211398	0.59569	0.145758	243	287137	287380	GBM	TRUE	reported	textfile	2	207076122	0.0198	9.64e-08	14731	GCST90274769.csv	TRUE	reported	C-C motif chemokine 28 levels	2	TRUE	0.0019272	28.4406
192	rs116782490	A	C	A	C	0.2298	0.975345	0.9815	0.996393	FALSE	FALSE	FALSE	Glioblastoma	5	85629171	0.215468	0.787413	243	287137	287380	GBM	TRUE	reported	textfile	5	84924989	0.0488	2.49e-06	12633	GCST90274769.csv	TRUE	reported	C-C motif chemokine 28 levels	2	TRUE	0.00175223	22.1713
193	rs139902	A	C	A	C	0.0684	0.207021	0.3659	0.366494	FALSE	FALSE	FALSE	Glioblastoma	22	38010775	0.0278368	0.0941185	243	287137	287380	GBM	TRUE	reported	textfile	22	38406782	0.0121	1.58e-08	14285	GCST90274769.csv	TRUE	reported	C-C motif chemokine 28 levels	2	TRUE	0.00223198	31.9507
194	rs143400203	T	C	T	C	0.1812	-0.221855	0.0244	0.0322502	FALSE	FALSE	FALSE	Glioblastoma	7	115920724	0.397047	0.261959	243	287137	287380	GBM	TRUE	reported	textfile	7	115560778	0.0392	3.79e-06	14722	GCST90274769.csv	TRUE	reported	C-C motif chemokine 28 levels	2	TRUE	0.00144926	21.3641
195	rs1514964	T	C	T	C	-0.1263	-0.169663	0.9486	0.959448	FALSE	FALSE	FALSE	Glioblastoma	1	64370963	0.462373	0.230851	243	287137	287380	GBM	TRUE	reported	textfile	1	64836646	0.0264	1.72e-06	14734	GCST90274769.csv	TRUE	reported	C-C motif chemokine 28 levels	2	TRUE	0.00155097	22.8844
196	rs2477954	T	C	T	C	-0.058	0.108083	0.6211	0.608674	FALSE	FALSE	FALSE	Glioblastoma	10	88504383	0.249586	0.0938742	243	287137	287380	GBM	TRUE	reported	textfile	10	90264140	0.012	1.34e-06	14286	GCST90274769.csv	TRUE	reported	C-C motif chemokine 28 levels	2	TRUE	0.00163258	23.3578
197	rs2631360	A	G	A	G	0.0597	0.011365	0.5481	0.655275	FALSE	FALSE	FALSE	Glioblastoma	5	132371737	0.905254	0.0954827	243	287137	287380	GBM	TRUE	reported	textfile	5	131707429	0.0128	3.1e-06	11780	GCST90274769.csv	TRUE	reported	C-C motif chemokine 28 levels	2	TRUE	0.00184324	21.7498
198	rs2866626	C	G	C	G	-0.0597	-0.0979765	0.6079	0.604128	FALSE	TRUE	FALSE	Glioblastoma	4	101648052	0.295513	0.0936583	243	287137	287380	GBM	TRUE	reported	textfile	4	102569209	0.0121	8.06e-07	14285	GCST90274769.csv	TRUE	reported	C-C motif chemokine 28 levels	2	TRUE	0.00170121	24.3398
199	rs4866742	T	C	T	C	0.0702	-0.0624809	0.4126	0.410614	FALSE	FALSE	FALSE	Glioblastoma	5	43405357	0.501357	0.0929283	243	287137	287380	GBM	TRUE	reported	textfile	5	43405459	0.0122	8.71e-09	12829	GCST90274769.csv	TRUE	reported	C-C motif chemokine 28 levels	2	TRUE	0.0025742	33.1045
200	rs546951873	A	G	A	G	0.3427	0.12164	0.0122	0.0102226	FALSE	FALSE	FALSE	Glioblastoma	12	55164658	0.7894	0.455427	243	287137	287380	GBM	TRUE	reported	textfile	12	55558442	0.0672	3.4e-07	11273	GCST90274769.csv	TRUE	reported	C-C motif chemokine 28 levels	2	TRUE	0.0023017	26.0024
201	rs6580980	A	G	A	G	-0.0688	0.0763286	0.4015	0.321061	FALSE	FALSE	FALSE	Glioblastoma	12	54298277	0.436712	0.0981393	243	287137	287380	GBM	TRUE	reported	textfile	12	54692061	0.0118	5.53e-09	14285	GCST90274769.csv	TRUE	reported	C-C motif chemokine 28 levels	2	TRUE	0.00237411	33.9901
202	rs6671688	T	C	T	C	0.0534	0.10211	0.5411	0.546284	FALSE	FALSE	FALSE	Glioblastoma	1	155021789	0.264262	0.0914655	243	287137	287380	GBM	TRUE	reported	textfile	1	154994265	0.0116	4.16e-06	14286	GCST90274769.csv	TRUE	reported	C-C motif chemokine 28 levels	2	TRUE	0.0014812	21.1888
203	rs71363004	C	G	C	G	0.2181	0.809203	0.9802	0.991621	FALSE	TRUE	FALSE	Glioblastoma	18	76467382	0.0949402	0.484584	243	287137	287380	GBM	TRUE	reported	textfile	18	74179338	0.0466	2.87e-06	11982	GCST90274769.csv	TRUE	reported	C-C motif chemokine 28 levels	2	TRUE	0.00182481	21.9012
204	rs73000929	A	G	A	G	-0.1935	-0.526571	0.0347	0.0302004	FALSE	FALSE	FALSE	Glioblastoma	11	114082900	0.0497119	0.268325	243	287137	287380	GBM	TRUE	reported	textfile	11	113953622	0.0355	5.02e-08	14734	GCST90274769.csv	TRUE	reported	C-C motif chemokine 28 levels	2	TRUE	0.00201238	29.7061
205	rs76291845	A	G	A	G	0.2696	0.307955	0.9859	0.985247	FALSE	FALSE	FALSE	Glioblastoma	2	111131781	0.415605	0.378291	243	287137	287380	GBM	TRUE	reported	textfile	2	111889358	0.0542	6.55e-07	14244	GCST90274769.csv	TRUE	reported	C-C motif chemokine 28 levels	2	TRUE	0.00173403	24.7389
206	rs7661151	T	C	T	C	0.0531	0.130586	0.6323	0.626187	FALSE	FALSE	FALSE	Glioblastoma	4	156143924	0.165021	0.0940565	243	287137	287380	GBM	TRUE	reported	textfile	4	157065076	0.0116	4.7e-06	14730	GCST90274769.csv	TRUE	reported	C-C motif chemokine 28 levels	2	TRUE	0.00142054	20.9515
207	rs76669782	A	C	A	C	-0.2853	-1.02967	0.0176	0.00173159	FALSE	FALSE	FALSE	Glioblastoma	9	87804985	0.332873	1.06333	243	287137	287380	GBM	TRUE	reported	textfile	9	90419900	0.0513	2.68e-08	12933	GCST90274769.csv	TRUE	reported	C-C motif chemokine 28 levels	2	TRUE	0.00238579	30.9244
208	rs77569365	T	G	T	G	0.129	0.265494	0.9561	0.968746	FALSE	FALSE	FALSE	Glioblastoma	13	105994991	0.307326	0.260072	243	287137	287380	GBM	TRUE	reported	textfile	13	106647340	0.0282	4.77e-06	14734	GCST90274769.csv	TRUE	reported	C-C motif chemokine 28 levels	2	TRUE	0.00141822	20.9229
209	rs78552613	T	C	T	C	-0.1844	0.101506	0.0271	0.0215401	FALSE	FALSE	FALSE	Glioblastoma	10	103732867	0.743569	0.310291	243	287137	287380	GBM	TRUE	reported	textfile	10	105492625	0.0395	3.04e-06	14734	GCST90274769.csv	TRUE	reported	C-C motif chemokine 28 levels	2	TRUE	0.00147695	21.7906
210	rs78843608	A	G	A	G	-0.1684	0.257595	0.0376	0.0222423	FALSE	FALSE	FALSE	Glioblastoma	5	103488646	0.410825	0.313208	243	287137	287380	GBM	TRUE	reported	textfile	5	102824347	0.0323	1.85e-07	14725	GCST90274769.csv	TRUE	reported	C-C motif chemokine 28 levels	2	TRUE	0.00184257	27.1782
211	rs10990301	A	T	A	T	0.085	0.0534932	0.8839	0.890593	FALSE	TRUE	FALSE	Glioblastoma	9	102765765	0.717565	0.147888	243	287137	287380	GBM	TRUE	reported	textfile	9	105528047	0.0186	4.88e-06	14296	GCST90274770.csv	TRUE	reported	C-C motif chemokine 4 levels	2	TRUE	0.00145869	20.881
212	rs111476793	A	G	A	G	0.0869	0.114846	0.1344	0.104565	FALSE	FALSE	FALSE	Glioblastoma	4	53085329	0.444062	0.150057	243	287137	287380	GBM	TRUE	reported	textfile	4	53951496	0.019	4.79e-06	12800	GCST90274770.csv	TRUE	reported	C-C motif chemokine 4 levels	2	TRUE	0.0016316	20.9153
213	rs112315344	T	G	T	G	0.2123	-0.495387	0.0284	0.0122129	FALSE	FALSE	FALSE	Glioblastoma	5	33775688	0.237467	0.419343	243	287137	287380	GBM	TRUE	reported	textfile	5	33775793	0.0455	3.07e-06	14255	GCST90274770.csv	TRUE	reported	C-C motif chemokine 4 levels	2	TRUE	0.00152492	21.7679
214	rs113341849	A	G	A	G	0.5651	-0.116835	0.1268	0.127437	FALSE	FALSE	FALSE	Glioblastoma	3	46342713	0.393602	0.136953	243	287137	287380	GBM	TRUE	reported	textfile	3	46384204	0.0184	1e-200	14296	GCST90274770.csv	TRUE	reported	C-C motif chemokine 4 levels	2	TRUE	0.0618945	943.092
215	rs1161092	A	G	A	G	-0.0635	0.047428	0.6742	0.630426	FALSE	FALSE	FALSE	Glioblastoma	12	67328232	0.613977	0.0940276	243	287137	287380	GBM	TRUE	reported	textfile	12	67722012	0.0125	3.77e-07	14296	GCST90274770.csv	TRUE	reported	C-C motif chemokine 4 levels	2	TRUE	0.0018019	25.8028
216	rs116193969	A	T	A	T	0.2915	0.228018	0.0134	0.0170563	FALSE	TRUE	FALSE	Glioblastoma	2	236065768	0.512714	0.348321	243	287137	287380	GBM	TRUE	reported	textfile	2	236974412	0.0617	2.31e-06	14296	GCST90274770.csv	TRUE	reported	C-C motif chemokine 4 levels	2	TRUE	0.00155889	22.3175
217	rs116309267	C	G	C	G	0.1956	0.273701	0.0299	0.0415812	FALSE	TRUE	FALSE	Glioblastoma	3	714433	0.230748	0.228382	243	287137	287380	GBM	TRUE	reported	textfile	3	756117	0.0405	1.37e-06	14723	GCST90274770.csv	TRUE	reported	C-C motif chemokine 4 levels	2	TRUE	0.00158177	23.3222
218	rs137896358	T	C	T	C	0.2797	-0.0575292	0.0186	0.0175056	FALSE	FALSE	FALSE	Glioblastoma	19	18807099	0.868046	0.346266	243	287137	287380	GBM	TRUE	reported	textfile	19	18917908	0.0551	3.85e-07	12745	GCST90274770.csv	TRUE	reported	C-C motif chemokine 4 levels	2	TRUE	0.00201774	25.764
219	rs140505982	T	C	T	C	-0.2294	-0.0420081	0.0248	0.00956338	FALSE	FALSE	FALSE	Glioblastoma	3	46418258	0.925277	0.447904	243	287137	287380	GBM	TRUE	reported	textfile	3	46459749	0.0415	3.24e-08	13865	GCST90274770.csv	TRUE	reported	C-C motif chemokine 4 levels	2	TRUE	0.00219895	30.5512
220	rs143960014	A	G	A	G	0.1953	0.181143	0.0228	0.00354589	FALSE	FALSE	FALSE	Glioblastoma	12	51891306	0.802508	0.724275	243	287137	287380	GBM	TRUE	reported	textfile	12	52285090	0.0416	2.67e-06	14257	GCST90274770.csv	TRUE	reported	C-C motif chemokine 4 levels	2	TRUE	0.00154354	22.0372
221	rs1634503	A	G	A	G	-0.0745	-0.0306033	0.2416	0.17903	FALSE	FALSE	FALSE	Glioblastoma	17	36093791	0.795212	0.11791	243	287137	287380	GBM	TRUE	reported	textfile	17	34421139	0.0138	6.72e-08	14295	GCST90274770.csv	TRUE	reported	C-C motif chemokine 4 levels	2	TRUE	0.00203463	29.1403
222	rs17692864	T	C	T	C	0.2321	-0.0650572	0.9406	0.952669	FALSE	FALSE	FALSE	Glioblastoma	17	36588784	0.761751	0.214581	243	287137	287380	GBM	TRUE	reported	textfile	17	34945214	0.0283	2.38e-16	13662	GCST90274770.csv	TRUE	reported	C-C motif chemokine 4 levels	2	TRUE	0.00489926	67.2533
223	rs42279	T	C	T	C	0.0743	0.14305	0.1598	0.15029	FALSE	FALSE	FALSE	Glioblastoma	5	11317586	0.262416	0.127643	243	287137	287380	GBM	TRUE	reported	textfile	5	11317698	0.0162	4.51e-06	14738	GCST90274770.csv	TRUE	reported	C-C motif chemokine 4 levels	2	TRUE	0.00142524	21.0324
224	rs56131468	A	G	A	G	0.0833	-0.168407	0.1323	0.17625	FALSE	FALSE	FALSE	Glioblastoma	10	130917874	0.161793	0.120371	243	287137	287380	GBM	TRUE	reported	textfile	10	132716137	0.0178	2.87e-06	14296	GCST90274770.csv	TRUE	reported	C-C motif chemokine 4 levels	2	TRUE	0.00152958	21.8972
225	rs5743614	T	C	T	C	0.0728	0.0563896	0.2565	0.129553	FALSE	FALSE	FALSE	Glioblastoma	4	38797314	0.672284	0.133304	243	287137	287380	GBM	TRUE	reported	textfile	4	38798935	0.0143	3.56e-07	12859	GCST90274770.csv	TRUE	reported	C-C motif chemokine 4 levels	2	TRUE	0.00201145	25.9133
226	rs72800563	T	G	T	G	-0.1765	0.195488	0.9693	0.990613	FALSE	FALSE	FALSE	Glioblastoma	16	79304562	0.66775	0.455432	243	287137	287380	GBM	TRUE	reported	textfile	16	79338459	0.0374	2.37e-06	14741	GCST90274770.csv	TRUE	reported	C-C motif chemokine 4 levels	2	TRUE	0.00150856	22.2683
227	rs78044056	A	G	A	G	-0.2607	-0.0148293	0.0138	0.00822827	FALSE	FALSE	FALSE	Glioblastoma	4	156134452	0.976687	0.507457	243	287137	287380	GBM	TRUE	reported	textfile	4	157055604	0.0552	2.33e-06	13809	GCST90274770.csv	TRUE	reported	C-C motif chemokine 4 levels	2	TRUE	0.00161265	22.3019
228	rs8064426	A	G	A	G	-0.4104	0.157924	0.1459	0.217364	FALSE	FALSE	FALSE	Glioblastoma	17	36463908	0.155291	0.111129	243	287137	287380	GBM	TRUE	reported	textfile	17	34819750	0.0173	2.11e-124	14295	GCST90274770.csv	TRUE	reported	C-C motif chemokine 4 levels	2	TRUE	0.0378764	562.68
229	rs10903115	A	G	A	G	-0.0559	-0.0726094	0.4429	0.445919	FALSE	FALSE	FALSE	Glioblastoma	1	24935205	0.427338	0.0914759	243	287137	287380	GBM	TRUE	reported	textfile	1	25261696	0.0122	4.61e-06	14286	GCST90274771.csv	TRUE	reported	Natural killer cell receptor 2B4 levels	2	TRUE	0.00146742	20.9915
230	rs10992054	T	C	T	C	-0.3705	-1.42443	0.9873	0.993478	FALSE	FALSE	FALSE	Glioblastoma	9	90094360	0.0123129	0.569079	243	287137	287380	GBM	TRUE	reported	textfile	9	92856642	0.0763	1.2e-06	12304	GCST90274771.csv	TRUE	reported	Natural killer cell receptor 2B4 levels	2	TRUE	0.00191271	23.5753
231	rs11020961	A	G	A	G	0.0768	0.098725	0.8167	0.775933	FALSE	FALSE	FALSE	Glioblastoma	11	94842443	0.370643	0.110274	243	287137	287380	GBM	TRUE	reported	textfile	11	94575608	0.0161	1.84e-06	14287	GCST90274771.csv	TRUE	reported	Natural killer cell receptor 2B4 levels	2	TRUE	0.00159015	22.7515
232	rs11220506	A	G	A	G	-0.0702	-0.0663086	0.1876	0.259719	FALSE	FALSE	FALSE	Glioblastoma	11	126465434	0.524644	0.104226	243	287137	287380	GBM	TRUE	reported	textfile	11	126335329	0.0147	1.79e-06	14729	GCST90274771.csv	TRUE	reported	Natural killer cell receptor 2B4 levels	2	TRUE	0.00154595	22.8024
233	rs11265488	A	G	A	G	-0.0624	-0.126457	0.4675	0.441591	FALSE	FALSE	FALSE	Glioblastoma	1	160804167	0.166592	0.0914213	243	287137	287380	GBM	TRUE	reported	textfile	1	160773957	0.0118	1.24e-07	14287	GCST90274771.csv	TRUE	reported	Natural killer cell receptor 2B4 levels	2	TRUE	0.00195351	27.9605
234	rs11265493	A	G	A	G	0.2122	0.0221229	0.4066	0.396386	FALSE	FALSE	FALSE	Glioblastoma	1	160834012	0.81249	0.0932609	243	287137	287380	GBM	TRUE	reported	textfile	1	160803802	0.0119	3.99e-71	14287	GCST90274771.csv	TRUE	reported	Natural killer cell receptor 2B4 levels	2	TRUE	0.0217719	317.933
235	rs114758826	A	G	A	G	-0.1804	-0.314142	0.0393	0.0349292	FALSE	FALSE	FALSE	Glioblastoma	4	173609464	0.213161	0.252339	243	287137	287380	GBM	TRUE	reported	textfile	4	174530615	0.0337	8.65e-08	14728	GCST90274771.csv	TRUE	reported	Natural killer cell receptor 2B4 levels	2	TRUE	0.00194189	28.652
236	rs139924614	A	G	A	G	0.1618	0.0437918	0.9666	0.991888	FALSE	FALSE	FALSE	Glioblastoma	22	16733115	0.930531	0.502331	243	287137	287380	GBM	TRUE	reported	textfile	22	17214005	0.0348	3.33e-06	14725	GCST90274771.csv	TRUE	reported	Natural killer cell receptor 2B4 levels	2	TRUE	0.00146591	21.6142
237	rs1434219	T	C	T	C	-0.0589	-0.137261	0.4388	0.432584	FALSE	FALSE	FALSE	Glioblastoma	2	79327430	0.137487	0.0924181	243	287137	287380	GBM	TRUE	reported	textfile	2	79554556	0.0123	1.68e-06	14287	GCST90274771.csv	TRUE	reported	Natural killer cell receptor 2B4 levels	2	TRUE	0.00160244	22.9277
238	rs147033439	A	G	A	G	0.2053	0.126253	0.0249	0.0140133	FALSE	FALSE	FALSE	Glioblastoma	1	88211646	0.739667	0.379942	243	287137	287380	GBM	TRUE	reported	textfile	1	88677329	0.0411	5.88e-07	14731	GCST90274771.csv	TRUE	reported	Natural killer cell receptor 2B4 levels	2	TRUE	0.00169093	24.948
239	rs149458216	A	C	A	C	-0.2146	-0.128998	0.0182	0.0150213	FALSE	FALSE	FALSE	Glioblastoma	16	48868382	0.7323	0.377112	243	287137	287380	GBM	TRUE	reported	textfile	16	48902293	0.047	4.97e-06	14725	GCST90274771.csv	TRUE	reported	Natural killer cell receptor 2B4 levels	2	TRUE	0.00141382	20.8451
240	rs1574847	C	G	C	G	-0.0637	0.0633413	0.2366	0.254999	FALSE	TRUE	FALSE	Glioblastoma	4	27610137	0.544468	0.104512	243	287137	287380	GBM	TRUE	reported	textfile	4	27611759	0.0139	4.59e-06	14287	GCST90274771.csv	TRUE	reported	Natural killer cell receptor 2B4 levels	2	TRUE	0.00146781	20.9985
241	rs2554697	A	G	A	G	0.0627	0.156066	0.6347	0.666316	FALSE	FALSE	FALSE	Glioblastoma	8	4064283	0.106581	0.0967101	243	287137	287380	GBM	TRUE	reported	textfile	8	3921805	0.0134	2.88e-06	11782	GCST90274771.csv	TRUE	reported	Natural killer cell receptor 2B4 levels	2	TRUE	0.00185481	21.8903
242	rs3184504	T	C	T	C	0.116	-0.0883639	0.4764	0.409069	FALSE	FALSE	FALSE	Glioblastoma	12	111446804	0.339574	0.0925271	243	287137	287380	GBM	TRUE	reported	textfile	12	111884608	0.0128	1.27e-19	11784	GCST90274771.csv	TRUE	reported	Natural killer cell receptor 2B4 levels	2	TRUE	0.00692129	82.115
243	rs34826779	T	G	T	G	0.063	0.00204987	0.248	0.21908	FALSE	FALSE	FALSE	Glioblastoma	8	105558736	0.985181	0.110361	243	287137	287380	GBM	TRUE	reported	textfile	8	106570964	0.0138	4.99e-06	14287	GCST90274771.csv	TRUE	reported	Natural killer cell receptor 2B4 levels	2	TRUE	0.00145663	20.8383
244	rs3828139	T	C	T	C	0.0744	0.0247621	0.4677	0.517406	FALSE	FALSE	FALSE	Glioblastoma	1	43787344	0.785174	0.0908428	243	287137	287380	GBM	TRUE	reported	textfile	1	44253015	0.0119	4.05e-10	14286	GCST90274771.csv	TRUE	reported	Natural killer cell receptor 2B4 levels	2	TRUE	0.00272869	39.0833
245	rs4672486	A	G	A	G	0.0661	0.00405161	0.4329	0.449921	FALSE	FALSE	FALSE	Glioblastoma	2	62268074	0.964606	0.091306	243	287137	287380	GBM	TRUE	reported	textfile	2	62495209	0.0117	1.61e-08	14720	GCST90274771.csv	TRUE	reported	Natural killer cell receptor 2B4 levels	2	TRUE	0.00216363	31.9133
246	rs56272634	T	C	T	C	0.0704	0.0569322	0.6994	0.709471	FALSE	FALSE	FALSE	Glioblastoma	2	111088491	0.57043	0.100335	243	287137	287380	GBM	TRUE	reported	textfile	2	111846068	0.0126	2.31e-08	14729	GCST90274771.csv	TRUE	reported	Natural killer cell receptor 2B4 levels	2	TRUE	0.00211501	31.2137
247	rs6928352	A	G	A	G	-0.1074	0.140402	0.0794	0.0813	FALSE	FALSE	FALSE	Glioblastoma	6	614064	0.395135	0.165113	243	287137	287380	GBM	TRUE	reported	textfile	6	614064	0.0215	5.87e-07	14731	GCST90274771.csv	TRUE	reported	Natural killer cell receptor 2B4 levels	2	TRUE	0.00169108	24.9501
248	rs72837690	T	C	T	C	-0.0776	0.0574125	0.6405	0.577502	FALSE	FALSE	FALSE	Glioblastoma	17	7185104	0.534795	0.0924958	243	287137	287380	GBM	TRUE	reported	textfile	17	7088423	0.0125	5.37e-10	14287	GCST90274771.csv	TRUE	reported	Natural killer cell receptor 2B4 levels	2	TRUE	0.00269025	38.5339
249	rs78142752	T	C	T	C	0.2288	-0.217112	0.0184	0.0243021	FALSE	FALSE	FALSE	Glioblastoma	5	96742838	0.469631	0.30026	243	287137	287380	GBM	TRUE	reported	textfile	5	96078542	0.0497	4.15e-06	14734	GCST90274771.csv	TRUE	reported	Natural killer cell receptor 2B4 levels	2	TRUE	0.00143633	21.1905
250	rs117191103	T	C	T	C	0.3553	0.57055	0.0208	0.0279314	FALSE	FALSE	FALSE	Glioblastoma	20	45835717	0.0439987	0.283277	243	287137	287380	GBM	TRUE	reported	textfile	20	44464356	0.0437	4.28e-16	14736	GCST90274772.csv	TRUE	reported	CD40L receptor levels	2	TRUE	0.00446585	66.095
251	rs12152184	A	G	A	G	0.1085	0.0475962	0.8849	0.885027	FALSE	FALSE	FALSE	Glioblastoma	22	44606929	0.738603	0.14263	243	287137	287380	GBM	TRUE	reported	textfile	22	45002809	0.0205	1.21e-07	12402	GCST90274772.csv	TRUE	reported	CD40L receptor levels	2	TRUE	0.00225362	28.008
252	rs12500563	T	G	T	G	0.3143	1.00654	0.9875	0.997461	FALSE	FALSE	FALSE	Glioblastoma	4	7302699	0.25742	0.88877	243	287137	287380	GBM	TRUE	reported	textfile	4	7304426	0.0687	4.76e-06	10795	GCST90274772.csv	TRUE	reported	CD40L receptor levels	2	TRUE	0.00193514	20.9264
253	rs12624433	A	G	A	G	-0.4185	0.260837	0.2558	0.26307	FALSE	FALSE	FALSE	Glioblastoma	20	46052214	0.0116065	0.103347	243	287137	287380	GBM	TRUE	reported	textfile	20	44680853	0.0133	1e-200	14287	GCST90274772.csv	TRUE	reported	CD40L receptor levels	2	TRUE	0.0648106	989.981
254	rs138897138	A	G	A	G	0.109	-0.114643	0.914	0.914893	FALSE	FALSE	FALSE	Glioblastoma	2	121973851	0.477221	0.161292	243	287137	287380	GBM	TRUE	reported	textfile	2	122731427	0.0216	4.5e-07	14288	GCST90274772.csv	TRUE	reported	CD40L receptor levels	2	TRUE	0.0017791	25.4615
255	rs3967170	A	G	A	G	0.0789	-0.154444	0.1353	0.158437	FALSE	FALSE	FALSE	Glioblastoma	3	3731754	0.218241	0.12544	243	287137	287380	GBM	TRUE	reported	textfile	3	3773438	0.017	3.46e-06	14721	GCST90274772.csv	TRUE	reported	CD40L receptor levels	2	TRUE	0.00146111	21.5376
256	rs404842	A	G	A	G	-0.0599	-0.0867177	0.6433	0.595134	FALSE	FALSE	FALSE	Glioblastoma	16	84270507	0.351511	0.0930785	243	287137	287380	GBM	TRUE	reported	textfile	16	84304113	0.0123	1.12e-06	14287	GCST90274772.csv	TRUE	reported	CD40L receptor levels	2	TRUE	0.00165723	23.7128
257	rs4278412	C	G	C	G	0.1978	0.488311	0.0203	0.039882	FALSE	TRUE	FALSE	Glioblastoma	1	211276815	0.014114	0.198958	243	287137	287380	GBM	TRUE	reported	textfile	1	211450157	0.0413	1.67e-06	14725	GCST90274772.csv	TRUE	reported	CD40L receptor levels	2	TRUE	0.00155532	22.9347
258	rs45456397	A	C	A	C	-0.1157	0.173676	0.0763	0.0835409	FALSE	FALSE	FALSE	Glioblastoma	20	46353053	0.294381	0.165633	243	287137	287380	GBM	TRUE	reported	textfile	20	44981692	0.023	4.89e-07	14288	GCST90274772.csv	TRUE	reported	CD40L receptor levels	2	TRUE	0.00176796	25.3017
259	rs4664334	T	C	T	C	0.0541	0.0222897	0.5003	0.484079	FALSE	FALSE	FALSE	Glioblastoma	2	160512394	0.80772	0.0915884	243	287137	287380	GBM	TRUE	reported	textfile	2	161368905	0.0118	4.55e-06	14288	GCST90274772.csv	TRUE	reported	CD40L receptor levels	2	TRUE	0.001469	21.017
260	rs7250371	T	C	T	C	0.0686	0.204244	0.3648	0.311305	FALSE	FALSE	FALSE	Glioblastoma	19	57349717	0.0366151	0.0977233	243	287137	287380	GBM	TRUE	reported	textfile	19	57861085	0.0116	3.34e-09	14722	GCST90274772.csv	TRUE	reported	CD40L receptor levels	2	TRUE	0.00236993	34.9682
261	rs75626299	C	G	C	G	0.1458	0.0624912	0.9638	0.968311	FALSE	TRUE	FALSE	Glioblastoma	9	29426601	0.812187	0.263003	243	287137	287380	GBM	TRUE	reported	textfile	9	29426599	0.0316	3.95e-06	14728	GCST90274772.csv	TRUE	reported	CD40L receptor levels	2	TRUE	0.00144334	21.2854
262	rs8024256	A	G	A	G	-0.0562	0.0494681	0.3092	0.293537	FALSE	FALSE	FALSE	Glioblastoma	15	26584374	0.621018	0.100055	243	287137	287380	GBM	TRUE	reported	textfile	15	26829521	0.0121	3.41e-06	14736	GCST90274772.csv	TRUE	reported	CD40L receptor levels	2	TRUE	0.0014618	21.5696
263	rs9526031	A	C	A	C	0.064	0.028461	0.4882	0.592952	FALSE	FALSE	FALSE	Glioblastoma	13	45020932	0.760368	0.0933158	243	287137	287380	GBM	TRUE	reported	textfile	13	45595067	0.012	9.64e-08	14288	GCST90274772.csv	TRUE	reported	CD40L receptor levels	2	TRUE	0.00198684	28.4405
264	rs9993874	A	G	A	G	-0.0582	-0.0579136	0.4883	0.485834	FALSE	FALSE	FALSE	Glioblastoma	4	54180557	0.52427	0.090948	243	287137	287380	GBM	TRUE	reported	textfile	4	55046724	0.0125	3.22e-06	12403	GCST90274772.csv	TRUE	reported	CD40L receptor levels	2	TRUE	0.00174478	21.6748
265	rs11622090	T	C	T	C	-0.0588	-0.236932	0.3206	0.257815	FALSE	FALSE	FALSE	Glioblastoma	14	92863347	0.0228197	0.10408	243	287137	287380	GBM	TRUE	reported	textfile	14	93329692	0.0128	4.35e-06	13236	GCST90274773.csv	TRUE	reported	T-cell surface glycoprotein CD5 levels	2	TRUE	0.00159179	21.0994
266	rs117276991	A	G	A	G	-0.1261	-0.0859248	0.0751	0.0964756	FALSE	FALSE	FALSE	Glioblastoma	10	6209728	0.582628	0.156355	243	287137	287380	GBM	TRUE	reported	textfile	10	6251691	0.0256	8.4e-07	14287	GCST90274773.csv	TRUE	reported	T-cell surface glycoprotein CD5 levels	2	TRUE	0.0016954	24.2599
267	rs117516652	A	G	A	G	0.2374	0.274499	0.9826	0.983364	FALSE	FALSE	FALSE	Glioblastoma	13	38429186	0.449511	0.362983	243	287137	287380	GBM	TRUE	reported	textfile	13	39003323	0.0476	6.12e-07	14248	GCST90274773.csv	TRUE	reported	T-cell surface glycoprotein CD5 levels	2	TRUE	0.00174275	24.8706
268	rs12416520	A	G	A	G	-0.0629	0.0926545	0.7492	0.784498	FALSE	FALSE	FALSE	Glioblastoma	10	69452189	0.401298	0.110394	243	287137	287380	GBM	TRUE	reported	textfile	10	71211945	0.0132	1.89e-06	14709	GCST90274773.csv	TRUE	reported	T-cell surface glycoprotein CD5 levels	2	TRUE	0.00154135	22.7036
269	rs1259355	A	G	A	G	0.0569	0.000222378	0.4361	0.373961	FALSE	FALSE	FALSE	Glioblastoma	12	31535601	0.998113	0.0940092	243	287137	287380	GBM	TRUE	reported	textfile	12	31688535	0.0119	1.74e-06	14287	GCST90274773.csv	TRUE	reported	T-cell surface glycoprotein CD5 levels	2	TRUE	0.0015977	22.8597
270	rs17345759	A	C	A	C	-0.1134	0.213076	0.9301	0.934662	FALSE	FALSE	FALSE	Glioblastoma	7	97870098	0.243911	0.182856	243	287137	287380	GBM	TRUE	reported	textfile	7	97499410	0.0245	3.68e-06	14287	GCST90274773.csv	TRUE	reported	T-cell surface glycoprotein CD5 levels	2	TRUE	0.00149728	21.4207
271	rs17769062	T	C	T	C	0.1638	-0.691595	0.9589	0.971744	FALSE	FALSE	FALSE	Glioblastoma	9	27496606	0.000890574	0.208124	243	287137	287380	GBM	TRUE	reported	textfile	9	27496604	0.0334	9.38e-07	14287	GCST90274773.csv	TRUE	reported	T-cell surface glycoprotein CD5 levels	2	TRUE	0.0016806	24.0477
272	rs192582121	A	T	A	T	-0.4169	-0.339126	0.9916	0.997054	FALSE	TRUE	FALSE	Glioblastoma	9	102852387	0.681095	0.825185	243	287137	287380	GBM	TRUE	reported	textfile	9	105614669	0.0806	2.31e-07	11438	GCST90274773.csv	TRUE	reported	T-cell surface glycoprotein CD5 levels	2	TRUE	0.00233361	26.7496
273	rs2237450	T	C	T	C	0.0623	-0.0626126	0.6389	0.648109	FALSE	FALSE	FALSE	Glioblastoma	7	50648320	0.51111	0.0952846	243	287137	287380	GBM	TRUE	reported	textfile	7	50716017	0.0124	5.06e-07	14287	GCST90274773.csv	TRUE	reported	T-cell surface glycoprotein CD5 levels	2	TRUE	0.0017637	25.239
274	rs3104373	T	C	T	C	0.0973	0.0486912	0.1469	0.136819	FALSE	FALSE	FALSE	Glioblastoma	6	32632598	0.710017	0.130949	243	287137	287380	GBM	TRUE	reported	textfile	6	32600375	0.0165	3.7e-09	14735	GCST90274773.csv	TRUE	reported	T-cell surface glycoprotein CD5 levels	2	TRUE	0.00235442	34.7695
275	rs3184504	T	C	T	C	0.1427	-0.0883639	0.4764	0.409069	FALSE	FALSE	FALSE	Glioblastoma	12	111446804	0.339574	0.0925271	243	287137	287380	GBM	TRUE	reported	textfile	12	111884608	0.0128	7.29e-29	11784	GCST90274773.csv	TRUE	reported	T-cell surface glycoprotein CD5 levels	2	TRUE	0.0104371	124.267
276	rs4073745	A	G	A	G	-0.0683	-0.203537	0.7003	0.701798	FALSE	FALSE	FALSE	Glioblastoma	5	177306340	0.0408846	0.0995438	243	287137	287380	GBM	TRUE	reported	textfile	5	176733341	0.0131	1.85e-07	14287	GCST90274773.csv	TRUE	reported	T-cell surface glycoprotein CD5 levels	2	TRUE	0.00189903	27.1793
277	rs4893	A	G	A	G	0.1471	0.236333	0.9627	0.961535	FALSE	FALSE	FALSE	Glioblastoma	19	48330351	0.325509	0.240372	243	287137	287380	GBM	TRUE	reported	textfile	19	48833608	0.0313	2.61e-06	14735	GCST90274773.csv	TRUE	reported	T-cell surface glycoprotein CD5 levels	2	TRUE	0.0014967	22.084
278	rs4939490	C	G	C	G	0.1083	-0.000248005	0.6328	0.714833	FALSE	TRUE	FALSE	Glioblastoma	11	61026179	0.998026	0.100265	243	287137	287380	GBM	TRUE	reported	textfile	11	60793651	0.012	1.8e-19	14735	GCST90274773.csv	TRUE	reported	T-cell surface glycoprotein CD5 levels	2	TRUE	0.00549731	81.4396
279	rs60562286	A	T	A	T	-0.1681	0.48025	0.0327	0.0168528	FALSE	TRUE	FALSE	Glioblastoma	10	112694428	0.175971	0.354882	243	287137	287380	GBM	TRUE	reported	textfile	10	114454187	0.0352	1.79e-06	14726	GCST90274773.csv	TRUE	reported	T-cell surface glycoprotein CD5 levels	2	TRUE	0.0015463	22.803
280	rs61747728	T	C	T	C	0.1841	-0.184082	0.0399	0.0627622	FALSE	FALSE	FALSE	Glioblastoma	1	179557079	0.338032	0.192141	243	287137	287380	GBM	TRUE	reported	textfile	1	179526214	0.0313	4.06e-09	14287	GCST90274773.csv	TRUE	reported	T-cell surface glycoprotein CD5 levels	2	TRUE	0.00241561	34.5906
281	rs61768480	A	G	A	G	0.0695	-0.148713	0.2776	0.320791	FALSE	FALSE	FALSE	Glioblastoma	1	1167770	0.135175	0.0995397	243	287137	287380	GBM	TRUE	reported	textfile	1	1103150	0.0147	2.27e-06	13670	GCST90274773.csv	TRUE	reported	T-cell surface glycoprotein CD5 levels	2	TRUE	0.00163251	22.3497
282	rs674379	C	G	C	G	0.1193	-0.196957	0.6395	0.673464	FALSE	TRUE	FALSE	Glioblastoma	11	61155089	0.0416725	0.0967004	243	287137	287380	GBM	TRUE	reported	textfile	11	60922561	0.0126	2.85e-21	12835	GCST90274773.csv	TRUE	reported	T-cell surface glycoprotein CD5 levels	2	TRUE	0.00693619	89.6339
283	rs7242462	A	G	A	G	-0.1199	-0.254197	0.8853	0.860288	FALSE	FALSE	FALSE	Glioblastoma	18	48019349	0.0523058	0.130988	243	287137	287380	GBM	TRUE	reported	textfile	18	45545720	0.0187	1.44e-10	14287	GCST90274773.csv	TRUE	reported	T-cell surface glycoprotein CD5 levels	2	TRUE	0.00286924	41.105
284	rs72821405	T	C	T	C	-0.1014	0.213636	0.0833	0.0889659	FALSE	FALSE	FALSE	Glioblastoma	6	4714563	0.191667	0.163622	243	287137	287380	GBM	TRUE	reported	textfile	6	4714797	0.0217	2.97e-06	14727	GCST90274773.csv	TRUE	reported	T-cell surface glycoprotein CD5 levels	2	TRUE	0.00148047	21.8322
285	rs11230553	T	C	T	C	-0.5066	0.0114815	0.2477	0.194368	FALSE	FALSE	FALSE	Glioblastoma	11	60993058	0.920757	0.115416	243	287137	287380	GBM	TRUE	reported	textfile	11	60760530	0.0132	1e-200	14287	GCST90274774.csv	TRUE	reported	T-cell surface glycoprotein CD6 isoform levels	2	TRUE	0.0934605	1472.73
286	rs12074680	A	G	A	G	-0.1855	-0.0418847	0.0301	0.022663	FALSE	FALSE	FALSE	Glioblastoma	1	194330462	0.889204	0.300655	243	287137	287380	GBM	TRUE	reported	textfile	1	194299592	0.0392	2.22e-06	12404	GCST90274774.csv	TRUE	reported	T-cell surface glycoprotein CD6 isoform levels	2	TRUE	0.00180207	22.3896
287	rs12288280	T	G	T	G	-0.3548	0.0439933	0.0794	0.0502558	FALSE	FALSE	FALSE	Glioblastoma	11	60988884	0.833686	0.209515	243	287137	287380	GBM	TRUE	reported	textfile	11	60756356	0.0213	2.68e-62	14720	GCST90274774.csv	TRUE	reported	T-cell surface glycoprotein CD6 isoform levels	2	TRUE	0.0185008	277.427
288	rs143374617	T	C	T	C	0.1766	-0.147798	0.0397	0.0371628	FALSE	FALSE	FALSE	Glioblastoma	1	4267464	0.54587	0.244715	243	287137	287380	GBM	TRUE	reported	textfile	1	4327524	0.0329	7.97e-08	14733	GCST90274774.csv	TRUE	reported	T-cell surface glycoprotein CD6 isoform levels	2	TRUE	0.00195187	28.8092
289	rs35086654	T	C	T	C	-0.2416	-0.510829	0.017	0.00345746	FALSE	FALSE	FALSE	Glioblastoma	2	172603027	0.495925	0.75021	243	287137	287380	GBM	TRUE	reported	textfile	2	173467755	0.0517	2.97e-06	13800	GCST90274774.csv	TRUE	reported	T-cell surface glycoprotein CD6 isoform levels	2	TRUE	0.00157996	21.8348
290	rs35634144	C	G	C	G	0.1752	-0.0777766	0.9711	0.990765	FALSE	TRUE	FALSE	Glioblastoma	22	37242181	0.867976	0.467884	243	287137	287380	GBM	TRUE	reported	textfile	22	37638221	0.0376	3.17e-06	14237	GCST90274774.csv	TRUE	reported	T-cell surface glycoprotein CD6 isoform levels	2	TRUE	0.00152269	21.7086
291	rs414633	C	G	C	G	0.0656	0.283367	0.7298	0.735695	FALSE	TRUE	FALSE	Glioblastoma	11	61985114	0.00627321	0.103678	243	287137	287380	GBM	TRUE	reported	textfile	11	61752586	0.0134	9.8e-07	14286	GCST90274774.csv	TRUE	reported	T-cell surface glycoprotein CD6 isoform levels	2	TRUE	0.00167479	23.9628
292	rs4939458	A	G	A	G	-0.0647	0.0129674	0.6131	0.630017	FALSE	FALSE	FALSE	Glioblastoma	11	60797331	0.890597	0.0942753	243	287137	287380	GBM	TRUE	reported	textfile	11	60564804	0.0128	4.31e-07	12791	GCST90274774.csv	TRUE	reported	T-cell surface glycoprotein CD6 isoform levels	2	TRUE	0.00199351	25.5459
293	rs597808	A	G	A	G	0.116	-0.0769191	0.4779	0.414918	FALSE	FALSE	FALSE	Glioblastoma	12	111535554	0.404779	0.0923269	243	287137	287380	GBM	TRUE	reported	textfile	12	111973358	0.0134	4.86e-18	11335	GCST90274774.csv	TRUE	reported	T-cell surface glycoprotein CD6 isoform levels	2	TRUE	0.00656785	74.9255
294	rs60988380	T	C	T	C	0.0955	0.0961396	0.1058	0.110221	FALSE	FALSE	FALSE	Glioblastoma	9	33117956	0.508495	0.145405	243	287137	287380	GBM	TRUE	reported	textfile	9	33117954	0.0193	7.49e-07	14735	GCST90274774.csv	TRUE	reported	T-cell surface glycoprotein CD6 isoform levels	2	TRUE	0.0016589	24.4812
295	rs72969761	A	T	A	T	-0.1796	0.124308	0.97	0.946083	FALSE	TRUE	FALSE	Glioblastoma	2	227073760	0.541346	0.203524	243	287137	287380	GBM	TRUE	reported	textfile	2	227938476	0.0376	1.78e-06	14710	GCST90274774.csv	TRUE	reported	T-cell surface glycoprotein CD6 isoform levels	2	TRUE	0.00154864	22.8128
296	rs74886615	A	T	A	T	0.0688	-0.142007	0.6149	0.654618	FALSE	TRUE	FALSE	Glioblastoma	4	82178448	0.136707	0.0954244	243	287137	287380	GBM	TRUE	reported	textfile	4	83099601	0.0129	9.64e-08	12404	GCST90274774.csv	TRUE	reported	T-cell surface glycoprotein CD6 isoform levels	2	TRUE	0.00228792	28.4399
297	rs8051133	A	G	A	G	-0.1079	0.133719	0.0691	0.0457466	FALSE	FALSE	FALSE	Glioblastoma	16	86452431	0.543034	0.219849	243	287137	287380	GBM	TRUE	reported	textfile	16	86486037	0.0236	4.83e-06	14729	GCST90274774.csv	TRUE	reported	T-cell surface glycoprotein CD6 isoform levels	2	TRUE	0.00141719	20.9007
298	rs841332	A	G	A	G	-0.0721	0.0690545	0.8286	0.804055	FALSE	FALSE	FALSE	Glioblastoma	1	94705904	0.547007	0.114661	243	287137	287380	GBM	TRUE	reported	textfile	1	95171460	0.0154	2.84e-06	14727	GCST90274774.csv	TRUE	reported	T-cell surface glycoprotein CD6 isoform levels	2	TRUE	0.00148617	21.9164
299	rs9691968	A	C	A	C	0.0646	-0.0241942	0.2505	0.215507	FALSE	FALSE	FALSE	Glioblastoma	7	153938295	0.826576	0.110428	243	287137	287380	GBM	TRUE	reported	textfile	7	153635380	0.0134	1.43e-06	14735	GCST90274774.csv	TRUE	reported	T-cell surface glycoprotein CD6 isoform levels	2	TRUE	0.00157478	23.2379
300	rs10044847	C	G	C	G	-0.0781	-0.0230874	0.8283	0.821485	FALSE	TRUE	FALSE	Glioblastoma	5	2103277	0.846782	0.119484	243	287137	287380	GBM	TRUE	reported	textfile	5	2103391	0.0156	5.55e-07	14719	GCST90274775.csv	TRUE	reported	CUB domain-containing protein 1 levels	2	TRUE	0.00169995	25.0607
301	rs10964983	C	G	C	G	-0.0616	0.0156109	0.5862	0.587447	FALSE	TRUE	FALSE	Glioblastoma	9	21413804	0.866842	0.0931042	243	287137	287380	GBM	TRUE	reported	textfile	9	21413803	0.0114	6.53e-08	14724	GCST90274775.csv	TRUE	reported	CUB domain-containing protein 1 levels	2	TRUE	0.00197909	29.1939
302	rs111476793	A	G	A	G	0.0895	0.114846	0.1339	0.104565	FALSE	FALSE	FALSE	Glioblastoma	4	53085329	0.444062	0.150057	243	287137	287380	GBM	TRUE	reported	textfile	4	53951496	0.0182	8.76e-07	12790	GCST90274775.csv	TRUE	reported	CUB domain-containing protein 1 levels	2	TRUE	0.00188718	24.1788
303	rs118116993	A	T	A	T	0.0957	0.0932174	0.0969	0.131774	FALSE	TRUE	FALSE	Glioblastoma	6	161905806	0.492114	0.135698	243	287137	287380	GBM	TRUE	reported	textfile	6	162326838	0.0197	1.19e-06	14286	GCST90274775.csv	TRUE	reported	CUB domain-containing protein 1 levels	2	TRUE	0.00164916	23.5956
304	rs12290068	A	G	A	G	0.1221	0.0425301	0.3187	0.297758	FALSE	FALSE	FALSE	Glioblastoma	11	126391669	0.667956	0.0991484	243	287137	287380	GBM	TRUE	reported	textfile	11	126261564	0.0122	1.4e-23	14726	GCST90274775.csv	TRUE	reported	CUB domain-containing protein 1 levels	2	TRUE	0.00675589	100.15
305	rs12928188	A	T	A	T	-0.0658	0.141987	0.2312	0.178542	FALSE	TRUE	FALSE	Glioblastoma	16	79149850	0.23228	0.118867	243	287137	287380	GBM	TRUE	reported	textfile	16	79183747	0.0134	9.09e-07	14715	GCST90274775.csv	TRUE	reported	CUB domain-containing protein 1 levels	2	TRUE	0.00163595	24.1092
306	rs146583535	A	G	A	G	0.4557	-0.112557	0.0265	0.0333467	FALSE	FALSE	FALSE	Glioblastoma	20	18781209	0.664572	0.259581	243	287137	287380	GBM	TRUE	reported	textfile	20	18761853	0.0968	2.51e-06	8372	GCST90274775.csv	TRUE	reported	CUB domain-containing protein 1 levels	2	TRUE	0.00264016	22.1566
307	rs17078000	A	G	A	G	0.0609	-0.00538558	0.7179	0.765567	FALSE	FALSE	FALSE	Glioblastoma	13	84341765	0.960162	0.107819	243	287137	287380	GBM	TRUE	reported	textfile	13	84915900	0.0128	1.96e-06	14286	GCST90274775.csv	TRUE	reported	CUB domain-containing protein 1 levels	2	TRUE	0.00158204	22.6336
308	rs2276862	C	G	C	G	0.303	0.0531569	0.8212	0.807285	FALSE	TRUE	FALSE	Glioblastoma	3	45146293	0.64414	0.115078	243	287137	287380	GBM	TRUE	reported	textfile	3	45187785	0.0146	1.14e-95	14730	GCST90274775.csv	TRUE	reported	CUB domain-containing protein 1 levels	2	TRUE	0.0284093	430.646
309	rs28535751	T	C	T	C	-0.0541	0.111156	0.6294	0.651722	FALSE	FALSE	FALSE	Glioblastoma	14	58543931	0.243929	0.0953946	243	287137	287380	GBM	TRUE	reported	textfile	14	59010649	0.0118	4.55e-06	14733	GCST90274775.csv	TRUE	reported	CUB domain-containing protein 1 levels	2	TRUE	0.00142469	21.017
310	rs34027772	T	C	T	C	0.0757	-0.0518063	0.2607	0.309755	FALSE	FALSE	FALSE	Glioblastoma	3	43382467	0.59936	0.0986184	243	287137	287380	GBM	TRUE	reported	textfile	3	43423959	0.0143	1.2e-07	12403	GCST90274775.csv	TRUE	reported	CUB domain-containing protein 1 levels	2	TRUE	0.00225431	28.0188
311	rs35478654	T	C	T	C	-0.148	-0.379294	0.0367	0.0421164	FALSE	FALSE	FALSE	Glioblastoma	3	58468030	0.0933921	0.226071	243	287137	287380	GBM	TRUE	reported	textfile	3	58453757	0.0312	2.1e-06	14725	GCST90274775.csv	TRUE	reported	CUB domain-containing protein 1 levels	2	TRUE	0.00152579	22.4986
312	rs4804148	T	C	T	C	-0.0619	0.101358	0.7187	0.698181	FALSE	FALSE	FALSE	Glioblastoma	19	11160191	0.305584	0.0989314	243	287137	287380	GBM	TRUE	reported	textfile	19	11270867	0.0125	7.35e-07	14734	GCST90274775.csv	TRUE	reported	CUB domain-containing protein 1 levels	2	TRUE	0.00166157	24.519
313	rs544425471	C	G	C	G	0.3879	-0.558326	0.9894	0.970204	FALSE	TRUE	FALSE	Glioblastoma	16	46428445	0.04157	0.273984	243	287137	287380	GBM	TRUE	reported	textfile	16	46462357	0.084	3.88e-06	8827	GCST90274775.csv	TRUE	reported	CUB domain-containing protein 1 levels	2	TRUE	0.00241002	21.3198
314	rs59872649	A	G	A	G	-0.1093	0.281596	0.0652	0.0939755	FALSE	FALSE	FALSE	Glioblastoma	2	147672815	0.073247	0.157203	243	287137	287380	GBM	TRUE	reported	textfile	2	148430383	0.0232	2.46e-06	14734	GCST90274775.csv	TRUE	reported	CUB domain-containing protein 1 levels	2	TRUE	0.00150415	22.1925
315	rs61782461	T	C	T	C	-0.2176	0.037422	0.9829	0.993502	FALSE	FALSE	FALSE	Glioblastoma	1	101338773	0.947914	0.572849	243	287137	287380	GBM	TRUE	reported	textfile	1	101804329	0.0471	3.84e-06	14286	GCST90274775.csv	TRUE	reported	CUB domain-containing protein 1 levels	2	TRUE	0.00149182	21.341
316	rs6452820	A	G	A	G	-0.0738	0.0239749	0.8367	0.79668	FALSE	FALSE	FALSE	Glioblastoma	5	73115508	0.831271	0.112521	243	287137	287380	GBM	TRUE	reported	textfile	5	72411335	0.0159	3.46e-06	14286	GCST90274775.csv	TRUE	reported	CUB domain-containing protein 1 levels	2	TRUE	0.00150575	21.5406
317	rs672806	A	G	A	G	0.0816	0.0360088	0.4097	0.396107	FALSE	FALSE	FALSE	Glioblastoma	11	126318510	0.699541	0.0933012	243	287137	287380	GBM	TRUE	reported	textfile	11	126188405	0.0116	2e-12	14286	GCST90274775.csv	TRUE	reported	CUB domain-containing protein 1 levels	2	TRUE	0.00345185	49.477
318	rs6991332	T	C	T	C	-0.0579	-0.0307574	0.6455	0.646607	FALSE	FALSE	FALSE	Glioblastoma	8	61024994	0.748354	0.0958735	243	287137	287380	GBM	TRUE	reported	textfile	8	61937553	0.0119	1.14e-06	14286	GCST90274775.csv	TRUE	reported	CUB domain-containing protein 1 levels	2	TRUE	0.00165437	23.6702
319	rs74811341	T	C	T	C	-0.1323	-0.15273	0.0513	0.054302	FALSE	FALSE	FALSE	Glioblastoma	17	40564574	0.447215	0.200943	243	287137	287380	GBM	TRUE	reported	textfile	17	38720826	0.0277	1.79e-06	14734	GCST90274775.csv	TRUE	reported	CUB domain-containing protein 1 levels	2	TRUE	0.00154585	22.8087
320	rs7506429	A	C	A	C	0.0737	0.167436	0.7965	0.799868	FALSE	FALSE	FALSE	Glioblastoma	18	22411356	0.14128	0.113822	243	287137	287380	GBM	TRUE	reported	textfile	18	19991319	0.0144	3.09e-07	14286	GCST90274775.csv	TRUE	reported	CUB domain-containing protein 1 levels	2	TRUE	0.00183022	26.1908
321	rs7618923	T	C	T	C	-0.1738	-0.128486	0.1811	0.186623	FALSE	FALSE	FALSE	Glioblastoma	3	45089233	0.275766	0.11789	243	287137	287380	GBM	TRUE	reported	textfile	3	45130725	0.0151	1.18e-30	14286	GCST90274775.csv	TRUE	reported	CUB domain-containing protein 1 levels	2	TRUE	0.00918811	132.46
322	rs9272226	T	C	T	C	-0.0933	0.0583005	0.6505	0.659426	FALSE	FALSE	FALSE	Glioblastoma	6	32634619	0.544691	0.0962477	243	287137	287380	GBM	TRUE	reported	textfile	6	32602396	0.0118	2.64e-15	14733	GCST90274775.csv	TRUE	reported	CUB domain-containing protein 1 levels	2	TRUE	0.00422541	62.5087
323	rs10042665	C	G	C	G	0.0583	0.0456898	0.3043	0.328602	FALSE	TRUE	FALSE	Glioblastoma	5	79479276	0.636842	0.0967765	243	287137	287380	GBM	TRUE	reported	textfile	5	78775099	0.0122	1.76e-06	14727	GCST90274776.csv	TRUE	reported	Macrophage colony-stimulating factor 1 levels	2	TRUE	0.00154821	22.8328
324	rs115370595	A	G	A	G	-0.2277	0.662317	0.9815	0.990165	FALSE	FALSE	FALSE	Glioblastoma	2	139727401	0.136426	0.444737	243	287137	287380	GBM	TRUE	reported	textfile	2	140484970	0.0496	4.42e-06	13799	GCST90274776.csv	TRUE	reported	Macrophage colony-stimulating factor 1 levels	2	TRUE	0.00152494	21.0717
325	rs116443177	T	C	T	C	0.0827	0.134149	0.1595	0.176175	FALSE	FALSE	FALSE	Glioblastoma	2	27541255	0.261305	0.119423	243	287137	287380	GBM	TRUE	reported	textfile	2	27764122	0.0173	1.75e-06	12403	GCST90274776.csv	TRUE	reported	Macrophage colony-stimulating factor 1 levels	2	TRUE	0.00183905	22.848
326	rs11685487	T	C	T	C	0.0944	-0.225864	0.1197	0.121563	FALSE	FALSE	FALSE	Glioblastoma	2	8635190	0.109948	0.141304	243	287137	287380	GBM	TRUE	reported	textfile	2	8775320	0.0196	1.46e-06	14286	GCST90274776.csv	TRUE	reported	Macrophage colony-stimulating factor 1 levels	2	TRUE	0.00162112	23.1938
327	rs117591817	C	G	C	G	-0.1989	0.164549	0.0348	0.0292233	FALSE	TRUE	FALSE	Glioblastoma	19	58364206	0.539632	0.268271	243	287137	287380	GBM	TRUE	reported	textfile	19	58875573	0.0435	4.82e-06	14286	GCST90274776.csv	TRUE	reported	Macrophage colony-stimulating factor 1 levels	2	TRUE	0.00146132	20.904
328	rs142421172	A	G	A	G	0.1439	-0.0955695	0.044	0.0663925	FALSE	FALSE	FALSE	Glioblastoma	1	179712952	0.61279	0.188837	243	287137	287380	GBM	TRUE	reported	textfile	1	179682087	0.031	3.45e-06	12840	GCST90274776.csv	TRUE	reported	Macrophage colony-stimulating factor 1 levels	2	TRUE	0.00167535	21.5442
329	rs1605333	C	G	C	G	-0.0601	-0.0930164	0.6484	0.619736	FALSE	TRUE	FALSE	Glioblastoma	12	57994449	0.322561	0.0940311	243	287137	287380	GBM	TRUE	reported	textfile	12	58388232	0.0124	1.25e-06	13237	GCST90274776.csv	TRUE	reported	Macrophage colony-stimulating factor 1 levels	2	TRUE	0.00177152	23.4877
330	rs17610659	T	C	T	C	0.1684	0.0342899	0.4821	0.509186	FALSE	FALSE	FALSE	Glioblastoma	1	109960674	0.705976	0.0908909	243	287137	287380	GBM	TRUE	reported	textfile	1	110503296	0.0118	3.31e-46	14286	GCST90274776.csv	TRUE	reported	Macrophage colony-stimulating factor 1 levels	2	TRUE	0.014056	203.638
331	rs17734417	T	C	T	C	-0.1225	-0.120316	0.9466	0.954081	FALSE	FALSE	FALSE	Glioblastoma	14	57994886	0.579805	0.217306	243	287137	287380	GBM	TRUE	reported	textfile	14	58461604	0.0265	3.79e-06	14723	GCST90274776.csv	TRUE	reported	Macrophage colony-stimulating factor 1 levels	2	TRUE	0.00144929	21.3659
332	rs7227917	A	G	A	G	-0.0872	-0.254305	0.8823	0.860281	FALSE	FALSE	FALSE	Glioblastoma	18	48019814	0.0522228	0.130998	243	287137	287380	GBM	TRUE	reported	textfile	18	45546185	0.0185	2.43e-06	14286	GCST90274776.csv	TRUE	reported	Macrophage colony-stimulating factor 1 levels	2	TRUE	0.00155276	22.2141
333	rs72783071	T	C	T	C	-0.199	-0.213161	0.0231	0.0154051	FALSE	FALSE	FALSE	Glioblastoma	16	60404059	0.564938	0.370378	243	287137	287380	GBM	TRUE	reported	textfile	16	60437963	0.0414	1.53e-06	14247	GCST90274776.csv	TRUE	reported	Macrophage colony-stimulating factor 1 levels	2	TRUE	0.00161912	23.1017
334	rs74849049	T	G	T	G	-0.0914	0.0938534	0.8992	0.896383	FALSE	FALSE	FALSE	Glioblastoma	3	171713145	0.532118	0.150219	243	287137	287380	GBM	TRUE	reported	textfile	3	171430935	0.02	4.88e-06	14286	GCST90274776.csv	TRUE	reported	Macrophage colony-stimulating factor 1 levels	2	TRUE	0.00145978	20.882
335	rs7538029	A	C	A	C	0.0775	0.0212342	0.2211	0.276977	FALSE	FALSE	FALSE	Glioblastoma	1	109932073	0.834208	0.10145	243	287137	287380	GBM	TRUE	reported	textfile	1	110474695	0.0165	2.64e-06	11335	GCST90274776.csv	TRUE	reported	Macrophage colony-stimulating factor 1 levels	2	TRUE	0.00194254	22.0576
336	rs75869070	A	G	A	G	0.1151	0.231072	0.936	0.963813	FALSE	FALSE	FALSE	Glioblastoma	14	78227265	0.338375	0.241359	243	287137	287380	GBM	TRUE	reported	textfile	14	78693608	0.0239	1.47e-06	14715	GCST90274776.csv	TRUE	reported	Macrophage colony-stimulating factor 1 levels	2	TRUE	0.00157366	23.1897
337	rs76421506	A	G	A	G	0.0778	0.108438	0.853	0.852511	FALSE	FALSE	FALSE	Glioblastoma	3	115576833	0.400242	0.12891	243	287137	287380	GBM	TRUE	reported	textfile	3	115295680	0.0168	3.64e-06	14286	GCST90274776.csv	TRUE	reported	Macrophage colony-stimulating factor 1 levels	2	TRUE	0.00149892	21.4427
338	rs11054069	T	C	T	C	0.1674	0.0637157	0.7421	0.724287	FALSE	FALSE	FALSE	Glioblastoma	12	10905518	0.531216	0.101758	243	287137	287380	GBM	TRUE	reported	textfile	12	11058117	0.013	6.07e-38	14724	GCST90274777.csv	TRUE	reported	Cystatin D levels	2	TRUE	0.0111361	165.793
339	rs112961631	T	C	T	C	0.5656	0.354722	0.0233	0.016128	FALSE	FALSE	FALSE	Glioblastoma	20	23948462	0.318002	0.355229	243	287137	287380	GBM	TRUE	reported	textfile	20	23929099	0.0476	1.46e-32	12148	GCST90274777.csv	TRUE	reported	Cystatin D levels	2	TRUE	0.011489	141.167
340	rs12294339	T	C	T	C	0.0702	-0.109811	0.3671	0.324792	FALSE	FALSE	FALSE	Glioblastoma	11	34838652	0.258433	0.0971687	243	287137	287380	GBM	TRUE	reported	textfile	11	34860199	0.0118	2.7e-09	14726	GCST90274777.csv	TRUE	reported	Cystatin D levels	2	TRUE	0.00239763	35.3876
341	rs13127297	A	G	A	G	0.0545	-0.00534733	0.4095	0.355457	FALSE	FALSE	FALSE	Glioblastoma	4	23897887	0.955093	0.0949577	243	287137	287380	GBM	TRUE	reported	textfile	4	23899510	0.0117	3.19e-06	14730	GCST90274777.csv	TRUE	reported	Cystatin D levels	2	TRUE	0.00147089	21.6951
342	rs13397003	T	G	T	G	0.0701	-0.0341583	0.7748	0.829874	FALSE	FALSE	FALSE	Glioblastoma	2	62413752	0.776866	0.120528	243	287137	287380	GBM	TRUE	reported	textfile	2	62640887	0.0141	6.64e-07	14732	GCST90274777.csv	TRUE	reported	Cystatin D levels	2	TRUE	0.00167497	24.7138
343	rs139918398	T	C	T	C	0.3373	1.07156	0.0111	0.00487365	FALSE	FALSE	FALSE	Glioblastoma	5	96743942	0.0997103	0.650908	243	287137	287380	GBM	TRUE	reported	textfile	5	96079646	0.0676	6.05e-07	13457	GCST90274777.csv	TRUE	reported	Cystatin D levels	2	TRUE	0.00184667	24.8929
344	rs140505821	A	G	A	G	0.3276	0.00741631	0.0089	0.0141941	FALSE	FALSE	FALSE	Glioblastoma	11	21942037	0.984529	0.382452	243	287137	287380	GBM	TRUE	reported	textfile	11	21963583	0.0691	2.13e-06	13381	GCST90274777.csv	TRUE	reported	Cystatin D levels	2	TRUE	0.00167693	22.4733
345	rs141179525	T	C	T	C	-0.2583	0.180359	0.9784	0.985739	FALSE	FALSE	FALSE	Glioblastoma	20	24091095	0.629906	0.374298	243	287137	287380	GBM	TRUE	reported	textfile	20	24071731	0.0447	7.54e-09	14735	GCST90274777.csv	TRUE	reported	Cystatin D levels	2	TRUE	0.002261	33.3868
346	rs141192864	T	C	T	C	0.1016	-0.0865609	0.0812	0.0876467	FALSE	FALSE	FALSE	Glioblastoma	12	31228409	0.591556	0.161319	243	287137	287380	GBM	TRUE	reported	textfile	12	31381343	0.0213	1.84e-06	14728	GCST90274777.csv	TRUE	reported	Cystatin D levels	2	TRUE	0.00154246	22.7494
347	rs150547	A	C	A	C	0.0548	0.0917815	0.4071	0.379091	FALSE	FALSE	FALSE	Glioblastoma	5	59897604	0.327722	0.0937778	243	287137	287380	GBM	TRUE	reported	textfile	5	59193431	0.0119	4.12e-06	14288	GCST90274777.csv	TRUE	reported	Cystatin D levels	2	TRUE	0.00148201	21.2034
348	rs1536565	A	G	A	G	-0.1244	-0.112926	0.9481	0.917529	FALSE	FALSE	FALSE	Glioblastoma	1	101954986	0.498143	0.166701	243	287137	287380	GBM	TRUE	reported	textfile	1	102420542	0.0264	2.45e-06	14735	GCST90274777.csv	TRUE	reported	Cystatin D levels	2	TRUE	0.00150463	22.2011
349	rs17154027	A	G	A	G	-0.0558	-0.122074	0.6302	0.628176	FALSE	FALSE	FALSE	Glioblastoma	8	11856343	0.197361	0.0946968	243	287137	287380	GBM	TRUE	reported	textfile	8	11713852	0.0121	4e-06	14288	GCST90274777.csv	TRUE	reported	Cystatin D levels	2	TRUE	0.00148621	21.2636
350	rs1797042	T	C	T	C	-0.2278	-0.375368	0.8749	0.917446	FALSE	FALSE	FALSE	Glioblastoma	20	23920308	0.0243955	0.166768	243	287137	287380	GBM	TRUE	reported	textfile	20	23900945	0.018	1.04e-36	14288	GCST90274777.csv	TRUE	reported	Cystatin D levels	2	TRUE	0.0110854	160.141
351	rs3889401	A	G	A	G	0.0885	0.0747655	0.8624	0.818261	FALSE	FALSE	FALSE	Glioblastoma	6	7051169	0.527755	0.118405	243	287137	287380	GBM	TRUE	reported	textfile	6	7051402	0.0191	3.6e-06	11759	GCST90274777.csv	TRUE	reported	Cystatin D levels	2	TRUE	0.00182246	21.4657
352	rs4507745	T	C	T	C	0.057	-0.135591	0.6482	0.661708	FALSE	FALSE	FALSE	Glioblastoma	8	55230493	0.158249	0.0960963	243	287137	287380	GBM	TRUE	reported	textfile	8	56143053	0.0122	2.98e-06	13866	GCST90274777.csv	TRUE	reported	Cystatin D levels	2	TRUE	0.00157179	21.8257
353	rs4640452	A	G	A	G	0.3549	0.125489	0.3939	0.433739	FALSE	FALSE	FALSE	Glioblastoma	20	23775976	0.172326	0.091949	243	287137	287380	GBM	TRUE	reported	textfile	20	23756613	0.0117	1e-200	14288	GCST90274777.csv	TRUE	reported	Cystatin D levels	2	TRUE	0.0605013	919.982
354	rs470841	T	C	T	C	0.0568	0.0288872	0.6369	0.65179	FALSE	FALSE	FALSE	Glioblastoma	18	26706717	0.761704	0.0952604	243	287137	287380	GBM	TRUE	reported	textfile	18	24286681	0.0119	1.81e-06	14736	GCST90274777.csv	TRUE	reported	Cystatin D levels	2	TRUE	0.00154366	22.7795
355	rs4756151	A	C	A	C	-0.094	0.00571347	0.1273	0.130484	FALSE	FALSE	FALSE	Glioblastoma	11	34473811	0.966067	0.134304	243	287137	287380	GBM	TRUE	reported	textfile	11	34495358	0.0172	4.63e-08	14736	GCST90274777.csv	TRUE	reported	Cystatin D levels	2	TRUE	0.00202274	29.8634
356	rs4766797	A	G	A	G	-0.0574	0.0913978	0.4935	0.489936	FALSE	FALSE	FALSE	Glioblastoma	12	116612782	0.314639	0.0908948	243	287137	287380	GBM	TRUE	reported	textfile	12	117050587	0.0117	9.3e-07	14288	GCST90274777.csv	TRUE	reported	Cystatin D levels	2	TRUE	0.0016817	24.0653
357	rs60586299	T	C	T	C	-0.0654	-0.126407	0.3077	0.2432	FALSE	FALSE	FALSE	Glioblastoma	18	3479425	0.235396	0.106531	243	287137	287380	GBM	TRUE	reported	textfile	18	3479423	0.0134	1.06e-06	14288	GCST90274777.csv	TRUE	reported	Cystatin D levels	2	TRUE	0.00166437	23.8169
358	rs6083489	A	G	A	G	0.2365	0.258729	0.9818	0.994933	FALSE	FALSE	FALSE	Glioblastoma	20	24318332	0.677239	0.621597	243	287137	287380	GBM	TRUE	reported	textfile	20	24298968	0.0474	6.06e-07	14288	GCST90274777.csv	TRUE	reported	Cystatin D levels	2	TRUE	0.00173931	24.8911
359	rs62436191	A	G	A	G	0.1194	0.354079	0.0762	0.0445657	FALSE	FALSE	FALSE	Glioblastoma	6	146488178	0.1043	0.217981	243	287137	287380	GBM	TRUE	reported	textfile	6	146809314	0.0234	3.35e-07	14288	GCST90274777.csv	TRUE	reported	Cystatin D levels	2	TRUE	0.00181893	26.0325
360	rs67020211	T	G	T	G	0.079	0.0200148	0.4609	0.406918	FALSE	FALSE	FALSE	Glioblastoma	15	63347445	0.829525	0.092958	243	287137	287380	GBM	TRUE	reported	textfile	15	63639644	0.0115	6.44e-12	14734	GCST90274777.csv	TRUE	reported	Cystatin D levels	2	TRUE	0.00319263	47.1845
361	rs697699	A	C	A	C	0.1098	0.11546	0.0675	0.068487	FALSE	FALSE	FALSE	Glioblastoma	20	52746513	0.520535	0.179698	243	287137	287380	GBM	TRUE	reported	textfile	20	51363052	0.0237	3.61e-06	14288	GCST90274777.csv	TRUE	reported	Cystatin D levels	2	TRUE	0.00149998	21.4609
362	rs7275493	T	C	T	C	-0.0572	-0.0154356	0.6243	0.676731	FALSE	FALSE	FALSE	Glioblastoma	21	16677677	0.874106	0.0974189	243	287137	287380	GBM	TRUE	reported	textfile	21	18049996	0.0119	1.53e-06	14727	GCST90274777.csv	TRUE	reported	Cystatin D levels	2	TRUE	0.0015664	23.1014
363	rs72980022	A	G	A	G	0.0607	0.0622613	0.2813	0.29566	FALSE	FALSE	FALSE	Glioblastoma	2	232988477	0.531068	0.0993991	243	287137	287380	GBM	TRUE	reported	textfile	2	233853187	0.0126	1.45e-06	14721	GCST90274777.csv	TRUE	reported	Cystatin D levels	2	TRUE	0.00157404	23.2048
364	rs77121303	A	G	A	G	-0.2516	-0.280429	0.983	0.9917	FALSE	FALSE	FALSE	Glioblastoma	22	37234039	0.582923	0.510688	243	287137	287380	GBM	TRUE	reported	textfile	22	37630079	0.0532	2.25e-06	13383	GCST90274777.csv	TRUE	reported	Cystatin D levels	2	TRUE	0.00166847	22.3632
365	rs79359257	T	C	T	C	0.073	-0.150028	0.8152	0.835369	FALSE	FALSE	FALSE	Glioblastoma	5	110030873	0.222725	0.123043	243	287137	287380	GBM	TRUE	reported	textfile	5	109366574	0.0156	2.88e-06	14288	GCST90274777.csv	TRUE	reported	Cystatin D levels	2	TRUE	0.00153024	21.8945
366	rs930735	A	G	A	G	0.0579	0.0847595	0.547	0.506408	FALSE	FALSE	FALSE	Glioblastoma	1	202216851	0.352288	0.0911236	243	287137	287380	GBM	TRUE	reported	textfile	1	202185979	0.0114	3.8e-07	14734	GCST90274777.csv	TRUE	reported	Cystatin D levels	2	TRUE	0.0017477	25.7922
367	rs9327707	T	C	T	C	0.059	0.0647144	0.3955	0.432038	FALSE	FALSE	FALSE	Glioblastoma	5	135176965	0.482124	0.0920691	243	287137	287380	GBM	TRUE	reported	textfile	5	134512655	0.0118	5.73e-07	14710	GCST90274777.csv	TRUE	reported	Cystatin D levels	2	TRUE	0.00169664	24.9966
368	rs9455923	A	G	A	G	0.0537	-0.0590957	0.4261	0.488137	FALSE	FALSE	FALSE	Glioblastoma	6	167945076	0.515311	0.0908338	243	287137	287380	GBM	TRUE	reported	textfile	6	168345756	0.0115	3.02e-06	14734	GCST90274777.csv	TRUE	reported	Cystatin D levels	2	TRUE	0.00147771	21.8019
369	rs962720	T	C	T	C	0.0558	0.165883	0.5837	0.549641	FALSE	FALSE	FALSE	Glioblastoma	9	106728119	0.0703234	0.0916567	243	287137	287380	GBM	TRUE	reported	textfile	9	109490400	0.0119	2.74e-06	14287	GCST90274777.csv	TRUE	reported	Cystatin D levels	2	TRUE	0.00153662	21.9844
370	rs10778675	A	C	A	C	0.0792	-0.112628	0.1687	0.151651	FALSE	FALSE	FALSE	Glioblastoma	12	79511778	0.375183	0.127004	243	287137	287380	GBM	TRUE	reported	textfile	12	79905558	0.0158	5.37e-07	14295	GCST90274778.csv	TRUE	reported	Fractalkine levels	2	TRUE	0.00175464	25.1232
371	rs111472651	C	G	C	G	-0.1191	0.165285	0.9355	0.950011	FALSE	TRUE	FALSE	Glioblastoma	2	43890649	0.436948	0.212624	243	287137	287380	GBM	TRUE	reported	textfile	2	44117788	0.0248	1.57e-06	14728	GCST90274778.csv	TRUE	reported	Fractalkine levels	2	TRUE	0.0015635	23.0601
372	rs114359340	A	G	A	G	-0.1881	0.63694	0.9747	0.987494	FALSE	FALSE	FALSE	Glioblastoma	1	6472257	0.111925	0.400693	243	287137	287380	GBM	TRUE	reported	textfile	1	6532317	0.0405	3.41e-06	13651	GCST90274778.csv	TRUE	reported	Fractalkine levels	2	TRUE	0.00157767	21.5677
373	rs11682107	A	G	A	G	-0.0675	0.142318	0.5568	0.544495	FALSE	FALSE	FALSE	Glioblastoma	2	113077945	0.120102	0.0915617	243	287137	287380	GBM	TRUE	reported	textfile	2	113835522	0.0126	8.45e-08	12412	GCST90274778.csv	TRUE	reported	Fractalkine levels	2	TRUE	0.00230686	28.6944
374	rs117698194	A	G	A	G	-0.1996	-0.529653	0.0224	0.0124988	FALSE	FALSE	FALSE	Glioblastoma	15	85114263	0.190822	0.404886	243	287137	287380	GBM	TRUE	reported	textfile	15	85657494	0.0432	3.83e-06	13859	GCST90274778.csv	TRUE	reported	Fractalkine levels	2	TRUE	0.00153799	21.3447
375	rs12331618	A	G	A	G	-0.0582	0.0977531	0.4914	0.424961	FALSE	FALSE	FALSE	Glioblastoma	4	186218785	0.286556	0.0917259	243	287137	287380	GBM	TRUE	reported	textfile	4	187139939	0.0114	3.3e-07	14729	GCST90274778.csv	TRUE	reported	Fractalkine levels	2	TRUE	0.00176643	26.0602
376	rs13167439	T	C	T	C	-0.0903	0.232073	0.89	0.881327	FALSE	FALSE	FALSE	Glioblastoma	5	121060371	0.101928	0.141891	243	287137	287380	GBM	TRUE	reported	textfile	5	120396066	0.0193	2.89e-06	14295	GCST90274778.csv	TRUE	reported	Fractalkine levels	2	TRUE	0.00152902	21.8877
377	rs1976172	C	G	C	G	-0.0569	-0.116417	0.3525	0.379801	FALSE	TRUE	FALSE	Glioblastoma	3	1218798	0.21555	0.0940027	243	287137	287380	GBM	TRUE	reported	textfile	3	1260482	0.012	2.12e-06	14732	GCST90274778.csv	TRUE	reported	Fractalkine levels	2	TRUE	0.00152384	22.4804
378	rs2442752	T	C	T	C	-0.0589	0.105294	0.6177	0.654748	FALSE	FALSE	FALSE	Glioblastoma	6	31383987	0.272593	0.0959739	243	287137	287380	GBM	TRUE	reported	textfile	6	31351764	0.0117	4.8e-07	14743	GCST90274778.csv	TRUE	reported	Fractalkine levels	2	TRUE	0.00171604	25.3396
379	rs2731674	T	G	T	G	-0.0681	-0.100824	0.274	0.259359	FALSE	FALSE	FALSE	Glioblastoma	5	177412889	0.32956	0.10341	243	287137	287380	GBM	TRUE	reported	textfile	5	176839890	0.0128	1.04e-07	14740	GCST90274778.csv	TRUE	reported	Fractalkine levels	2	TRUE	0.00191665	28.3019
380	rs35026817	T	G	T	G	0.0633	-0.0394225	0.3327	0.301264	FALSE	FALSE	FALSE	Glioblastoma	3	70087441	0.690372	0.0989644	243	287137	287380	GBM	TRUE	reported	textfile	3	70136592	0.0122	2.12e-07	14740	GCST90274778.csv	TRUE	reported	Fractalkine levels	2	TRUE	0.00182305	26.9171
381	rs3732378	A	G	A	G	0.0941	-0.227421	0.1671	0.158846	FALSE	FALSE	FALSE	Glioblastoma	3	39265671	0.0679329	0.124584	243	287137	287380	GBM	TRUE	reported	textfile	3	39307162	0.0154	9.94e-10	14740	GCST90274778.csv	TRUE	reported	Fractalkine levels	2	TRUE	0.00252663	37.3318
382	rs55896747	T	C	T	C	0.1129	0.0734424	0.9372	0.961377	FALSE	FALSE	FALSE	Glioblastoma	16	57474683	0.753036	0.233418	243	287137	287380	GBM	TRUE	reported	textfile	16	57508595	0.0244	3.71e-06	14734	GCST90274778.csv	TRUE	reported	Fractalkine levels	2	TRUE	0.00145097	21.4067
383	rs56397903	A	G	A	G	0.1968	0.235053	0.9744	0.955396	FALSE	FALSE	FALSE	Glioblastoma	8	26883762	0.287062	0.220793	243	287137	287380	GBM	TRUE	reported	textfile	8	26741279	0.0424	3.46e-06	14743	GCST90274778.csv	TRUE	reported	Fractalkine levels	2	TRUE	0.00145915	21.5407
384	rs571946532	A	C	A	C	-0.2404	-0.563713	0.981	0.984675	FALSE	FALSE	FALSE	Glioblastoma	9	86270626	0.140429	0.382388	243	287137	287380	GBM	TRUE	reported	textfile	9	88885541	0.0512	2.66e-06	11768	GCST90274778.csv	TRUE	reported	Fractalkine levels	2	TRUE	0.00186988	22.0422
385	rs635634	T	C	T	C	-0.1145	0.0447667	0.1884	0.20137	FALSE	FALSE	FALSE	Glioblastoma	9	133279427	0.693161	0.113457	243	287137	287380	GBM	TRUE	reported	textfile	9	136155000	0.0166	5.29e-12	11792	GCST90274778.csv	TRUE	reported	Fractalkine levels	2	TRUE	0.00401845	47.5687
386	rs6937696	T	C	T	C	-0.0811	0.0254431	0.651	0.644937	FALSE	FALSE	FALSE	Glioblastoma	6	32450241	0.788546	0.0948669	243	287137	287380	GBM	TRUE	reported	textfile	6	32418018	0.012	1.4e-11	14742	GCST90274778.csv	TRUE	reported	Fractalkine levels	2	TRUE	0.00308873	45.6689
387	rs712137	A	C	A	C	0.0563	0.0165728	0.6601	0.727671	FALSE	FALSE	FALSE	Glioblastoma	12	40987482	0.870667	0.101791	243	287137	287380	GBM	TRUE	reported	textfile	12	41381284	0.012	2.71e-06	14737	GCST90274778.csv	TRUE	reported	Fractalkine levels	2	TRUE	0.00149141	22.0087
388	rs73137770	C	G	C	G	0.2442	-0.55375	0.9812	0.987943	FALSE	TRUE	FALSE	Glioblastoma	20	53953242	0.190868	0.423352	243	287137	287380	GBM	TRUE	reported	textfile	20	52569781	0.0529	3.91e-06	13808	GCST90274778.csv	TRUE	reported	Fractalkine levels	2	TRUE	0.00154092	21.3067
389	rs77915710	A	G	A	G	-0.1436	-0.00235075	0.0402	0.0120176	FALSE	FALSE	FALSE	Glioblastoma	1	172130717	0.995473	0.414348	243	287137	287380	GBM	TRUE	reported	textfile	1	172099857	0.0304	2.32e-06	14742	GCST90274778.csv	TRUE	reported	Fractalkine levels	2	TRUE	0.00151129	22.3102
390	rs8052631	A	G	A	G	-0.1511	0.126681	0.9463	0.95451	FALSE	FALSE	FALSE	Glioblastoma	16	57133318	0.553739	0.213929	243	287137	287380	GBM	TRUE	reported	textfile	16	57167230	0.027	2.19e-08	14295	GCST90274778.csv	TRUE	reported	Fractalkine levels	2	TRUE	0.00218608	31.3142
391	rs10734292	A	G	A	G	0.123	0.27492	0.067	0.04844	FALSE	FALSE	FALSE	Glioblastoma	11	20464855	0.200293	0.214661	243	287137	287380	GBM	TRUE	reported	textfile	11	20486401	0.0267	4.09e-06	11776	GCST90274779.csv	TRUE	reported	C-X-C motif chemokine 1 levels	2	TRUE	0.0017989	21.2185
392	rs11880837	A	G	A	G	0.0583	-0.120469	0.3161	0.361729	FALSE	FALSE	FALSE	Glioblastoma	19	14697641	0.202327	0.0944892	243	287137	287380	GBM	TRUE	reported	textfile	19	14808453	0.0127	4.42e-06	14288	GCST90274779.csv	TRUE	reported	C-X-C motif chemokine 1 levels	2	TRUE	0.00147271	21.0702
393	rs1366946	T	C	T	C	-0.3134	-0.121829	0.7638	0.772596	FALSE	FALSE	FALSE	Glioblastoma	4	73872752	0.260467	0.108264	243	287137	287380	GBM	TRUE	reported	textfile	4	74738469	0.0134	5.65e-121	14730	GCST90274779.csv	TRUE	reported	C-X-C motif chemokine 1 levels	2	TRUE	0.0358055	546.927
394	rs2122155	A	G	A	G	-0.0538	-0.101899	0.5637	0.538531	FALSE	FALSE	FALSE	Glioblastoma	4	58823796	0.268061	0.0920053	243	287137	287380	GBM	TRUE	reported	textfile	4	59689961	0.0117	4.26e-06	14717	GCST90274779.csv	TRUE	reported	C-X-C motif chemokine 1 levels	2	TRUE	0.00143466	21.1414
395	rs2280441	A	G	A	G	-0.1443	0.579083	0.0405	0.02327	FALSE	FALSE	FALSE	Glioblastoma	15	80948328	0.0523745	0.29849	243	287137	287380	GBM	TRUE	reported	textfile	15	81240669	0.0312	3.75e-06	14735	GCST90274779.csv	TRUE	reported	C-X-C motif chemokine 1 levels	2	TRUE	0.00144958	21.3877
396	rs2835916	C	G	C	G	-0.0564	-0.0704449	0.3876	0.39505	FALSE	TRUE	FALSE	Glioblastoma	21	37730118	0.451039	0.0934675	243	287137	287380	GBM	TRUE	reported	textfile	21	39102421	0.012	2.6e-06	14735	GCST90274779.csv	TRUE	reported	C-X-C motif chemokine 1 levels	2	TRUE	0.00149691	22.087
397	rs4474574	T	C	T	C	-0.365	3.74148	0.0146	0.000538	FALSE	FALSE	FALSE	Glioblastoma	13	37280116	0.0857472	2.17747	243	287137	287380	GBM	TRUE	reported	textfile	13	37854253	0.0779	2.79e-06	9555	GCST90274779.csv	TRUE	reported	C-X-C motif chemokine 1 levels	2	TRUE	0.00229236	21.9493
398	rs62311721	T	C	T	C	-0.186	0.148819	0.9588	0.940496	FALSE	FALSE	FALSE	Glioblastoma	4	83084808	0.452082	0.197911	243	287137	287380	GBM	TRUE	reported	textfile	4	84005961	0.0407	4.88e-06	14288	GCST90274779.csv	TRUE	reported	C-X-C motif chemokine 1 levels	2	TRUE	0.00145959	20.8822
399	rs10481754	T	C	T	C	-0.0548	-0.0185972	0.4567	0.44962	FALSE	FALSE	FALSE	Glioblastoma	9	81581575	0.839007	0.0915381	243	287137	287380	GBM	TRUE	reported	textfile	9	84196490	0.0119	4.12e-06	14296	GCST90274780.csv	TRUE	reported	C-X-C motif chemokine 10 levels	2	TRUE	0.00148118	21.2034
400	rs1077965	A	G	A	G	-0.0546	0.034435	0.5648	0.558844	FALSE	FALSE	FALSE	Glioblastoma	15	79772995	0.70695	0.0915937	243	287137	287380	GBM	TRUE	reported	textfile	15	80065337	0.0118	3.71e-06	14731	GCST90274780.csv	TRUE	reported	C-X-C motif chemokine 10 levels	2	TRUE	0.0014513	21.4073
401	rs112202639	A	G	A	G	-0.1609	-0.186393	0.9671	0.956001	FALSE	FALSE	FALSE	Glioblastoma	1	44100719	0.402239	0.222524	243	287137	287380	GBM	TRUE	reported	textfile	1	44566391	0.0336	1.68e-06	14744	GCST90274780.csv	TRUE	reported	C-X-C motif chemokine 10 levels	2	TRUE	0.0015529	22.9284
402	rs115140093	T	C	T	C	-0.5186	-0.139345	0.9732	0.981603	FALSE	FALSE	FALSE	Glioblastoma	4	75989520	0.684	0.342363	243	287137	287380	GBM	TRUE	reported	textfile	4	76910673	0.042	5.02e-35	14744	GCST90274780.csv	TRUE	reported	C-X-C motif chemokine 10 levels	2	TRUE	0.0102349	152.443
403	rs12155428	T	C	T	C	-0.1765	0.177712	0.0284	0.00665097	FALSE	FALSE	FALSE	Glioblastoma	7	3385669	0.745741	0.548051	243	287137	287380	GBM	TRUE	reported	textfile	7	3425301	0.0375	2.52e-06	14733	GCST90274780.csv	TRUE	reported	C-X-C motif chemokine 10 levels	2	TRUE	0.00150135	22.1497
404	rs12174864	A	G	A	G	-0.0582	-0.0628816	0.6254	0.597381	FALSE	FALSE	FALSE	Glioblastoma	6	87847689	0.497232	0.0926295	243	287137	287380	GBM	TRUE	reported	textfile	6	88557407	0.0121	1.51e-06	14295	GCST90274780.csv	TRUE	reported	C-X-C motif chemokine 10 levels	2	TRUE	0.0016158	23.1321
405	rs12476448	T	C	T	C	0.0536	0.0502601	0.4864	0.46483	FALSE	FALSE	FALSE	Glioblastoma	2	14260350	0.581463	0.0911747	243	287137	287380	GBM	TRUE	reported	textfile	2	14400474	0.0115	3.15e-06	14737	GCST90274780.csv	TRUE	reported	C-X-C motif chemokine 10 levels	2	TRUE	0.00147192	21.7208
406	rs12629593	T	G	T	G	-0.0879	0.12731	0.1209	0.0834021	FALSE	FALSE	FALSE	Glioblastoma	3	54070151	0.441957	0.165575	243	287137	287380	GBM	TRUE	reported	textfile	3	54104178	0.0182	1.37e-06	14744	GCST90274780.csv	TRUE	reported	C-X-C motif chemokine 10 levels	2	TRUE	0.00157955	23.3226
407	rs12646113	T	C	T	C	0.0977	-0.155327	0.246	0.25062	FALSE	FALSE	FALSE	Glioblastoma	4	76254092	0.13859	0.104876	243	287137	287380	GBM	TRUE	reported	textfile	4	77175245	0.0136	6.78e-13	14743	GCST90274780.csv	TRUE	reported	C-X-C motif chemokine 10 levels	2	TRUE	0.00348825	51.6003
408	rs143796249	C	G	C	G	-0.2858	0.133656	0.012	0.0315186	FALSE	TRUE	FALSE	Glioblastoma	9	4150061	0.615559	0.266166	243	287137	287380	GBM	TRUE	reported	textfile	9	4150061	0.062	4.03e-06	14296	GCST90274780.csv	TRUE	reported	C-X-C motif chemokine 10 levels	2	TRUE	0.00148416	21.2462
409	rs150519056	T	C	T	C	-0.1841	0.285396	0.9688	0.966701	FALSE	FALSE	FALSE	Glioblastoma	22	50336392	0.257093	0.25183	243	287137	287380	GBM	TRUE	reported	textfile	22	50774821	0.0376	9.77e-07	13661	GCST90274780.csv	TRUE	reported	C-X-C motif chemokine 10 levels	2	TRUE	0.00175181	23.97
410	rs1563171	A	G	A	G	0.0592	0.0935007	0.7042	0.691827	FALSE	FALSE	FALSE	Glioblastoma	2	3844183	0.342078	0.0984147	243	287137	287380	GBM	TRUE	reported	textfile	2	3891773	0.0127	3.14e-06	14740	GCST90274780.csv	TRUE	reported	C-X-C motif chemokine 10 levels	2	TRUE	0.00147197	21.7259
411	rs2349689	A	G	A	G	-0.0789	0.0577312	0.2555	0.208484	FALSE	FALSE	FALSE	Glioblastoma	8	61091171	0.62573	0.118363	243	287137	287380	GBM	TRUE	reported	textfile	8	62003730	0.0164	1.5e-06	14296	GCST90274780.csv	TRUE	reported	C-X-C motif chemokine 10 levels	2	TRUE	0.0016164	23.1422
412	rs2523495	T	C	T	C	0.1095	-0.00491512	0.1048	0.0917672	FALSE	FALSE	FALSE	Glioblastoma	6	31410201	0.975038	0.15708	243	287137	287380	GBM	TRUE	reported	textfile	6	31377978	0.0196	2.31e-08	14743	GCST90274780.csv	TRUE	reported	C-X-C motif chemokine 10 levels	2	TRUE	0.00211257	31.2074
413	rs3184504	T	C	T	C	0.1138	-0.0883639	0.4756	0.409069	FALSE	FALSE	FALSE	Glioblastoma	12	111446804	0.339574	0.0925271	243	287137	287380	GBM	TRUE	reported	textfile	12	111884608	0.0131	3.72e-18	11793	GCST90274780.csv	TRUE	reported	C-X-C motif chemokine 10 levels	2	TRUE	0.00635839	75.4516
414	rs4367871	T	C	T	C	-0.0567	-0.0602676	0.5587	0.546148	FALSE	FALSE	FALSE	Glioblastoma	10	1802865	0.511052	0.0917036	243	287137	287380	GBM	TRUE	reported	textfile	10	1845059	0.0119	1.89e-06	14296	GCST90274780.csv	TRUE	reported	C-X-C motif chemokine 10 levels	2	TRUE	0.00158551	22.6992
415	rs4804148	T	C	T	C	-0.0629	0.101358	0.7227	0.698181	FALSE	FALSE	FALSE	Glioblastoma	19	11160191	0.305584	0.0989314	243	287137	287380	GBM	TRUE	reported	textfile	19	11270867	0.013	1.31e-06	14744	GCST90274780.csv	TRUE	reported	C-X-C motif chemokine 10 levels	2	TRUE	0.0015853	23.4075
416	rs55732300	A	G	A	G	0.1175	0.310432	0.929	0.963946	FALSE	FALSE	FALSE	Glioblastoma	11	74020377	0.205966	0.245452	243	287137	287380	GBM	TRUE	reported	textfile	11	73731422	0.025	2.6e-06	14730	GCST90274780.csv	TRUE	reported	C-X-C motif chemokine 10 levels	2	TRUE	0.00149741	22.087
417	rs72651343	T	C	T	C	-0.6096	0.434618	0.9892	0.993133	FALSE	FALSE	FALSE	Glioblastoma	4	75887063	0.418597	0.537323	243	287137	287380	GBM	TRUE	reported	textfile	4	76808216	0.0619	6.98e-23	14257	GCST90274780.csv	TRUE	reported	C-X-C motif chemokine 10 levels	2	TRUE	0.00675672	96.9723
418	rs72682331	A	G	A	G	0.1089	-0.0851577	0.0979	0.0981509	FALSE	FALSE	FALSE	Glioblastoma	4	111983379	0.574548	0.151697	243	287137	287380	GBM	TRUE	reported	textfile	4	112904535	0.0209	1.88e-07	14731	GCST90274780.csv	TRUE	reported	C-X-C motif chemokine 10 levels	2	TRUE	0.00183963	27.1459
419	rs741344	A	G	A	G	-0.06	-0.0929871	0.7036	0.618918	FALSE	FALSE	FALSE	Glioblastoma	12	68203306	0.322992	0.0940852	243	287137	287380	GBM	TRUE	reported	textfile	12	68597086	0.013	3.92e-06	14296	GCST90274780.csv	TRUE	reported	C-X-C motif chemokine 10 levels	2	TRUE	0.00148783	21.2988
420	rs10733789	T	C	T	C	-0.0815	0.0419321	0.6875	0.702764	FALSE	FALSE	FALSE	Glioblastoma	10	63188924	0.672325	0.0991395	243	287137	287380	GBM	TRUE	reported	textfile	10	64948684	0.0127	1.39e-10	14287	GCST90274781.csv	TRUE	reported	C-X-C motif chemokine 11 levels	2	TRUE	0.0028742	41.1763
421	rs10898158	A	G	A	G	0.0609	0.0272638	0.6028	0.711156	FALSE	FALSE	FALSE	Glioblastoma	11	83843069	0.785098	0.0999837	243	287137	287380	GBM	TRUE	reported	textfile	11	83554112	0.0121	4.83e-07	14288	GCST90274781.csv	TRUE	reported	C-X-C motif chemokine 11 levels	2	TRUE	0.0017698	25.3281
422	rs111787182	A	C	A	C	-0.1445	0.0868996	0.951	0.942674	FALSE	FALSE	FALSE	Glioblastoma	7	158118941	0.660884	0.198087	243	287137	287380	GBM	TRUE	reported	textfile	7	157911633	0.0314	4.19e-06	13224	GCST90274781.csv	TRUE	reported	C-X-C motif chemokine 11 levels	2	TRUE	0.00159889	21.1744
423	rs112884138	T	C	T	C	-0.0976	0.0239691	0.0892	0.0467518	FALSE	FALSE	FALSE	Glioblastoma	4	133441205	0.909896	0.211798	243	287137	287380	GBM	TRUE	reported	textfile	4	134362360	0.0209	3.01e-06	14728	GCST90274781.csv	TRUE	reported	C-X-C motif chemokine 11 levels	2	TRUE	0.0014785	21.8046
424	rs116470923	T	C	T	C	-0.1975	0.422906	0.0216	0.00562951	FALSE	FALSE	FALSE	Glioblastoma	4	76453240	0.480542	0.599501	243	287137	287380	GBM	TRUE	reported	textfile	4	77374393	0.0427	3.74e-06	14736	GCST90274781.csv	TRUE	reported	C-X-C motif chemokine 11 levels	2	TRUE	0.00144967	21.3904
425	rs12433317	A	G	A	G	0.0571	0.0250996	0.4282	0.427424	FALSE	FALSE	FALSE	Glioblastoma	14	50308758	0.785435	0.0921957	243	287137	287380	GBM	TRUE	reported	textfile	14	50775476	0.012	1.95e-06	14288	GCST90274781.csv	TRUE	reported	C-X-C motif chemokine 11 levels	2	TRUE	0.00158216	22.6386
426	rs2245786	A	G	A	G	-0.0599	0.0819359	0.6525	0.662266	FALSE	FALSE	FALSE	Glioblastoma	20	4814736	0.40233	0.0978376	243	287137	287380	GBM	TRUE	reported	textfile	20	4795382	0.0131	4.82e-06	14721	GCST90274781.csv	TRUE	reported	C-X-C motif chemokine 11 levels	2	TRUE	0.00141826	20.9051
427	rs2894233	A	G	A	G	-0.2236	-0.325955	0.9724	0.981826	FALSE	FALSE	FALSE	Glioblastoma	6	32043901	0.339438	0.341216	243	287137	287380	GBM	TRUE	reported	textfile	6	32011678	0.047	1.96e-06	11917	GCST90274781.csv	TRUE	reported	C-X-C motif chemokine 11 levels	2	TRUE	0.00189564	22.6295
428	rs3184504	T	C	T	C	0.1236	-0.0883639	0.4764	0.409069	FALSE	FALSE	FALSE	Glioblastoma	12	111446804	0.339574	0.0925271	243	287137	287380	GBM	TRUE	reported	textfile	12	111884608	0.0132	7.7e-21	11785	GCST90274781.csv	TRUE	reported	C-X-C motif chemokine 11 levels	2	TRUE	0.00738483	87.6628
429	rs4748380	T	C	T	C	0.0901	0.018299	0.1188	0.09475	FALSE	FALSE	FALSE	Glioblastoma	10	17548682	0.906768	0.156246	243	287137	287380	GBM	TRUE	reported	textfile	10	17590681	0.019	2.12e-06	14732	GCST90274781.csv	TRUE	reported	C-X-C motif chemokine 11 levels	2	TRUE	0.00152412	22.4845
430	rs59148364	A	G	A	G	0.1821	0.215659	0.0278	0.0365858	FALSE	FALSE	FALSE	Glioblastoma	4	76209649	0.379225	0.245256	243	287137	287380	GBM	TRUE	reported	textfile	4	77130802	0.0378	1.45e-06	14721	GCST90274781.csv	TRUE	reported	C-X-C motif chemokine 11 levels	2	TRUE	0.00157404	23.2048
431	rs60141220	A	G	A	G	-0.0777	-0.218282	0.1703	0.155559	FALSE	FALSE	FALSE	Glioblastoma	1	26069250	0.0813767	0.125252	243	287137	287380	GBM	TRUE	reported	textfile	1	26395741	0.0165	2.49e-06	13221	GCST90274781.csv	TRUE	reported	C-X-C motif chemokine 11 levels	2	TRUE	0.00167449	22.1722
432	rs62291421	C	G	C	G	0.2674	0.152507	0.9763	0.994151	FALSE	TRUE	FALSE	Glioblastoma	3	188297544	0.802645	0.610211	243	287137	287380	GBM	TRUE	reported	textfile	3	188015332	0.0518	2.44e-07	12305	GCST90274781.csv	TRUE	reported	C-X-C motif chemokine 11 levels	2	TRUE	0.00216094	26.6436
433	rs6827617	A	G	A	G	-0.1724	0.0292431	0.6041	0.559517	FALSE	FALSE	FALSE	Glioblastoma	4	75994993	0.749844	0.0917159	243	287137	287380	GBM	TRUE	reported	textfile	4	76916146	0.0118	2.42e-48	14718	GCST90274781.csv	TRUE	reported	C-X-C motif chemokine 11 levels	2	TRUE	0.0142958	213.428
434	rs7009937	T	C	T	C	0.1175	-0.526171	0.9321	0.94733	FALSE	FALSE	FALSE	Glioblastoma	8	95164568	0.010248	0.204948	243	287137	287380	GBM	TRUE	reported	textfile	8	96176796	0.025	2.6e-06	14288	GCST90274781.csv	TRUE	reported	C-X-C motif chemokine 11 levels	2	TRUE	0.00154367	22.0869
435	rs7222922	T	C	T	C	-0.0882	0.102459	0.1205	0.0943623	FALSE	FALSE	FALSE	Glioblastoma	17	36008654	0.514651	0.157239	243	287137	287380	GBM	TRUE	reported	textfile	17	34335694	0.0182	1.26e-06	14726	GCST90274781.csv	TRUE	reported	C-X-C motif chemokine 11 levels	2	TRUE	0.00159227	23.482
436	rs72747175	A	G	A	G	0.1535	-0.458427	0.9608	0.964794	FALSE	FALSE	FALSE	Glioblastoma	5	18009747	0.0702425	0.253227	243	287137	287380	GBM	TRUE	reported	textfile	5	18009856	0.0326	2.49e-06	14730	GCST90274781.csv	TRUE	reported	C-X-C motif chemokine 11 levels	2	TRUE	0.00150289	22.1678
437	rs72925566	A	G	A	G	-0.0973	-0.0393023	0.1651	0.17471	FALSE	FALSE	FALSE	Glioblastoma	6	88789252	0.746093	0.12138	243	287137	287380	GBM	TRUE	reported	textfile	6	89498971	0.0185	1.44e-07	11337	GCST90274781.csv	TRUE	reported	C-X-C motif chemokine 11 levels	2	TRUE	0.00243403	27.657
438	rs7475335	A	C	A	C	-0.0646	-0.0407525	0.3172	0.300053	FALSE	FALSE	FALSE	Glioblastoma	10	102583671	0.682315	0.0995649	243	287137	287380	GBM	TRUE	reported	textfile	10	104343428	0.0124	1.89e-07	14735	GCST90274781.csv	TRUE	reported	C-X-C motif chemokine 11 levels	2	TRUE	0.00183854	27.1371
439	rs75612655	T	C	T	C	0.5352	-1.04557	0.0084	0.000424764	FALSE	FALSE	FALSE	Glioblastoma	7	101950967	0.615829	2.08376	243	287137	287380	GBM	TRUE	reported	textfile	7	101594247	0.0705	3.16e-14	12935	GCST90274781.csv	TRUE	reported	C-X-C motif chemokine 11 levels	2	TRUE	0.00443565	57.6218
440	rs7750544	T	C	T	C	-0.0773	0.0123681	0.165	0.124402	FALSE	FALSE	FALSE	Glioblastoma	6	153856349	0.928458	0.137752	243	287137	287380	GBM	TRUE	reported	textfile	6	154177484	0.0164	2.44e-06	13644	GCST90274781.csv	TRUE	reported	C-X-C motif chemokine 11 levels	2	TRUE	0.00162564	22.213
441	rs78632565	T	C	T	C	0.1082	-0.227936	0.9152	0.902184	FALSE	FALSE	FALSE	Glioblastoma	8	70070670	0.141461	0.155019	243	287137	287380	GBM	TRUE	reported	textfile	8	70982905	0.0214	4.28e-07	14722	GCST90274781.csv	TRUE	reported	C-X-C motif chemokine 11 levels	2	TRUE	0.00173343	25.5604
442	rs10403201	A	G	A	G	-0.0601	-0.0175619	0.2925	0.246429	FALSE	FALSE	FALSE	Glioblastoma	19	14653998	0.868252	0.105872	243	287137	287380	GBM	TRUE	reported	textfile	19	14764810	0.0127	2.22e-06	14730	GCST90274782.csv	TRUE	reported	C-X-C motif chemokine 5 levels	2	TRUE	0.00151803	22.3915
443	rs10821552	A	C	A	C	-0.1132	0.00412218	0.3353	0.388038	FALSE	FALSE	FALSE	Glioblastoma	9	134074870	0.965089	0.0941807	243	287137	287380	GBM	TRUE	reported	textfile	9	136939992	0.0156	3.97e-13	9841	GCST90274782.csv	TRUE	reported	C-X-C motif chemokine 5 levels	2	TRUE	0.00532215	52.6448
444	rs11734099	A	G	A	G	0.0769	-0.200398	0.1845	0.185455	FALSE	FALSE	FALSE	Glioblastoma	4	6889708	0.0872348	0.11718	243	287137	287380	GBM	TRUE	reported	textfile	4	6891435	0.0153	5e-07	14731	GCST90274782.csv	TRUE	reported	C-X-C motif chemokine 5 levels	2	TRUE	0.00171196	25.2587
445	rs146553494	A	G	A	G	0.1844	-0.273857	0.0265	0.0131633	FALSE	FALSE	FALSE	Glioblastoma	3	184132422	0.477775	0.385776	243	287137	287380	GBM	TRUE	reported	textfile	3	183850210	0.0377	1e-06	14733	GCST90274782.csv	TRUE	reported	C-X-C motif chemokine 5 levels	2	TRUE	0.00162123	23.921
446	rs2004100	T	C	T	C	0.0675	-0.0872604	0.2492	0.224592	FALSE	FALSE	FALSE	Glioblastoma	8	143472561	0.424934	0.109364	243	287137	287380	GBM	TRUE	reported	textfile	8	144554731	0.0147	4.39e-06	13224	GCST90274782.csv	TRUE	reported	C-X-C motif chemokine 5 levels	2	TRUE	0.00159191	21.0818
447	rs2647400	C	G	C	G	0.0631	0.0258129	0.2784	0.353534	FALSE	TRUE	FALSE	Glioblastoma	6	75642283	0.786593	0.0953429	243	287137	287380	GBM	TRUE	reported	textfile	6	76351999	0.013	1.21e-06	14734	GCST90274782.csv	TRUE	reported	C-X-C motif chemokine 5 levels	2	TRUE	0.00159646	23.5566
448	rs3183927	A	G	A	G	-0.0619	0.0031436	0.6436	0.590479	FALSE	FALSE	FALSE	Glioblastoma	9	97922475	0.973025	0.092965	243	287137	287380	GBM	TRUE	reported	textfile	9	100684757	0.0121	3.13e-07	14725	GCST90274782.csv	TRUE	reported	C-X-C motif chemokine 5 levels	2	TRUE	0.00177412	26.1669
449	rs425535	T	C	T	C	0.5063	-0.241405	0.1127	0.110904	FALSE	FALSE	FALSE	Glioblastoma	4	73998280	0.0975147	0.145686	243	287137	287380	GBM	TRUE	reported	textfile	4	74863997	0.0181	3.52e-172	14731	GCST90274782.csv	TRUE	reported	C-X-C motif chemokine 5 levels	2	TRUE	0.0504371	782.348
450	rs4279906	T	C	T	C	0.2082	0.57099	0.0209	0.040401	FALSE	FALSE	FALSE	Glioblastoma	1	211303721	0.00295788	0.192118	243	287137	287380	GBM	TRUE	reported	textfile	1	211477063	0.042	7.15e-07	14717	GCST90274782.csv	TRUE	reported	C-X-C motif chemokine 5 levels	2	TRUE	0.00166694	24.5699
451	rs59312158	A	G	A	G	-0.19	-0.211811	0.0309	0.0174474	FALSE	FALSE	FALSE	Glioblastoma	16	88515937	0.534093	0.340658	243	287137	287380	GBM	TRUE	reported	textfile	16	88582345	0.0385	8.01e-07	13672	GCST90274782.csv	TRUE	reported	C-X-C motif chemokine 5 levels	2	TRUE	0.0017782	24.3513
452	rs6993770	A	T	A	T	-0.1058	-0.0545122	0.7312	0.775886	FALSE	TRUE	FALSE	Glioblastoma	8	105569300	0.61853	0.109477	243	287137	287380	GBM	TRUE	reported	textfile	8	106581528	0.0135	4.61e-15	14288	GCST90274782.csv	TRUE	reported	C-X-C motif chemokine 5 levels	2	TRUE	0.00428025	61.4106
453	rs7090111	C	G	C	G	-0.1734	-0.0638605	0.5834	0.616022	FALSE	TRUE	FALSE	Glioblastoma	10	63318234	0.494407	0.0934566	243	287137	287380	GBM	TRUE	reported	textfile	10	65077994	0.0117	1.08e-49	14735	GCST90274782.csv	TRUE	reported	C-X-C motif chemokine 5 levels	2	TRUE	0.0146876	219.618
454	rs7636889	A	G	A	G	-0.0768	0.0819317	0.7593	0.799122	FALSE	FALSE	FALSE	Glioblastoma	3	56840005	0.468831	0.113106	243	287137	287380	GBM	TRUE	reported	textfile	3	56874033	0.0137	2.07e-08	14733	GCST90274782.csv	TRUE	reported	C-X-C motif chemokine 5 levels	2	TRUE	0.00212846	31.4212
455	rs79649467	T	G	T	G	-0.1721	0.249116	0.0605	0.09181	FALSE	FALSE	FALSE	Glioblastoma	4	74015135	0.118228	0.15946	243	287137	287380	GBM	TRUE	reported	textfile	4	74880852	0.0276	4.5e-10	14288	GCST90274782.csv	TRUE	reported	C-X-C motif chemokine 5 levels	2	TRUE	0.00271389	38.8761
456	rs10021230	A	T	A	T	0.1179	0.134942	0.2293	0.223743	FALSE	TRUE	FALSE	Glioblastoma	4	73879833	0.215029	0.108837	243	287137	287380	GBM	TRUE	reported	textfile	4	74745550	0.0138	1.3e-17	14744	GCST90274783.csv	TRUE	reported	C-X-C motif chemokine 6 levels	2	TRUE	0.00492617	72.9811
457	rs10031141	A	G	A	G	-0.392	-0.171669	0.594	0.632987	FALSE	FALSE	FALSE	Glioblastoma	4	73728326	0.0683156	0.0941726	243	287137	287380	GBM	TRUE	reported	textfile	4	74594043	0.0119	1e-200	14296	GCST90274783.csv	TRUE	reported	C-X-C motif chemokine 6 levels	2	TRUE	0.0705489	1084.97
458	rs11547311	T	C	T	C	0.1285	0.0703312	0.0649	0.0247563	FALSE	FALSE	FALSE	Glioblastoma	16	2172285	0.809053	0.291049	243	287137	287380	GBM	TRUE	reported	textfile	16	2222286	0.0272	2.31e-06	13232	GCST90274783.csv	TRUE	reported	C-X-C motif chemokine 6 levels	2	TRUE	0.00168388	22.3153
459	rs117109857	C	G	C	G	0.1897	-0.08396	0.0242	0.0082866	FALSE	TRUE	FALSE	Glioblastoma	21	37727584	0.863763	0.489318	243	287137	287380	GBM	TRUE	reported	textfile	21	39099887	0.0415	4.85e-06	14743	GCST90274783.csv	TRUE	reported	C-X-C motif chemokine 6 levels	2	TRUE	0.00141526	20.892
460	rs12075	A	G	A	G	0.0816	-0.0787592	0.5554	0.532082	FALSE	FALSE	FALSE	Glioblastoma	1	159205564	0.390307	0.0916806	243	287137	287380	GBM	TRUE	reported	textfile	1	159175354	0.0115	1.29e-12	14741	GCST90274783.csv	TRUE	reported	C-X-C motif chemokine 6 levels	2	TRUE	0.0034039	50.3414
461	rs182381042	A	G	A	G	-0.3831	0.825246	0.0074	0.00112572	FALSE	FALSE	FALSE	Glioblastoma	8	92826729	0.549645	1.37933	243	287137	287380	GBM	TRUE	reported	textfile	8	93838957	0.0799	1.63e-06	12935	GCST90274783.csv	TRUE	reported	C-X-C motif chemokine 6 levels	2	TRUE	0.00177416	22.986
462	rs184103539	T	C	T	C	-0.1603	0.0559461	0.039	0.0749271	FALSE	FALSE	FALSE	Glioblastoma	1	221976321	0.750179	0.175709	243	287137	287380	GBM	TRUE	reported	textfile	1	222149663	0.0351	4.95e-06	12841	GCST90274783.csv	TRUE	reported	C-X-C motif chemokine 6 levels	2	TRUE	0.00162162	20.8538
463	rs3184504	T	C	T	C	0.0679	-0.0883639	0.4766	0.409069	FALSE	FALSE	FALSE	Glioblastoma	12	111446804	0.339574	0.0925271	243	287137	287380	GBM	TRUE	reported	textfile	12	111884608	0.0131	2.18e-07	11793	GCST90274783.csv	TRUE	reported	C-X-C motif chemokine 6 levels	2	TRUE	0.00227292	26.8611
464	rs34080302	T	G	T	G	0.0605	-0.0819357	0.715	0.694519	FALSE	FALSE	FALSE	Glioblastoma	14	88936198	0.407747	0.0989723	243	287137	287380	GBM	TRUE	reported	textfile	14	89402542	0.0131	3.87e-06	14296	GCST90274783.csv	TRUE	reported	C-X-C motif chemokine 6 levels	2	TRUE	0.00148972	21.3259
465	rs574432935	A	T	A	T	0.3432	0.164817	0.9894	0.985641	FALSE	TRUE	FALSE	Glioblastoma	10	35196996	0.666113	0.381973	243	287137	287380	GBM	TRUE	reported	textfile	10	35485924	0.0692	7.07e-07	12778	GCST90274783.csv	TRUE	reported	C-X-C motif chemokine 6 levels	2	TRUE	0.00192125	24.5932
466	rs9371716	T	C	T	C	-0.0919	-0.00575663	0.1328	0.142604	FALSE	FALSE	FALSE	Glioblastoma	6	153678884	0.965203	0.131955	243	287137	287380	GBM	TRUE	reported	textfile	6	154000019	0.0193	1.92e-06	12412	GCST90274783.csv	TRUE	reported	C-X-C motif chemokine 6 levels	2	TRUE	0.0018234	22.6697
467	rs114033894	T	G	T	G	-0.2245	0.227345	0.981	0.960083	FALSE	FALSE	FALSE	Glioblastoma	2	86750104	0.348821	0.242662	243	287137	287380	GBM	TRUE	reported	textfile	2	86977227	0.0488	4.22e-06	14287	GCST90274784.csv	TRUE	reported	C-X-C motif chemokine 9 levels	2	TRUE	0.00147914	21.1608
468	rs12191307	A	G	A	G	-0.1452	0.271787	0.098	0.0880564	FALSE	FALSE	FALSE	Glioblastoma	6	160835497	0.0921807	0.161393	243	287137	287380	GBM	TRUE	reported	textfile	6	161256529	0.0197	1.7e-13	14287	GCST90274784.csv	TRUE	reported	C-X-C motif chemokine 9 levels	2	TRUE	0.00378801	54.3175
469	rs142119726	T	C	T	C	0.2705	-0.526777	0.9851	0.974448	FALSE	FALSE	FALSE	Glioblastoma	7	48820202	0.0744338	0.295289	243	287137	287380	GBM	TRUE	reported	textfile	7	48859798	0.0551	9.14e-07	13800	GCST90274784.csv	TRUE	reported	C-X-C motif chemokine 9 levels	2	TRUE	0.00174339	24.0973
470	rs145607633	T	C	T	C	0.0728	-0.0483857	0.1625	0.16677	FALSE	FALSE	FALSE	Glioblastoma	5	19287758	0.693469	0.122759	243	287137	287380	GBM	TRUE	reported	textfile	5	19287867	0.0154	2.28e-06	14287	GCST90274784.csv	TRUE	reported	C-X-C motif chemokine 9 levels	2	TRUE	0.00156171	22.344
471	rs182152471	T	C	T	C	0.1861	0.0328731	0.028	0.0433996	FALSE	FALSE	FALSE	Glioblastoma	16	1753588	0.885247	0.227777	243	287137	287380	GBM	TRUE	reported	textfile	16	1803589	0.0385	1.34e-06	13667	GCST90274784.csv	TRUE	reported	C-X-C motif chemokine 9 levels	2	TRUE	0.0017067	23.3619
472	rs192119373	T	G	T	G	0.6177	-1.44536	0.0057	0.000120412	FALSE	FALSE	FALSE	Glioblastoma	1	3906900	0.719229	4.02058	243	287137	287380	GBM	TRUE	reported	textfile	1	3823464	0.1287	1.59e-06	8829	GCST90274784.csv	TRUE	reported	C-X-C motif chemokine 9 levels	2	TRUE	0.00260229	23.0303
473	rs3184504	T	C	T	C	0.1008	-0.0883639	0.4744	0.409069	FALSE	FALSE	FALSE	Glioblastoma	12	111446804	0.339574	0.0925271	243	287137	287380	GBM	TRUE	reported	textfile	12	111884608	0.013	8.92e-15	11784	GCST90274784.csv	TRUE	reported	C-X-C motif chemokine 9 levels	2	TRUE	0.00507611	60.1119
474	rs35435997	A	G	A	G	0.0915	-0.0856111	0.1125	0.0993882	FALSE	FALSE	FALSE	Glioblastoma	2	241726040	0.577564	0.153715	243	287137	287380	GBM	TRUE	reported	textfile	2	242665455	0.02	4.76e-06	12791	GCST90274784.csv	TRUE	reported	C-X-C motif chemokine 9 levels	2	TRUE	0.00163368	20.9274
475	rs4888966	C	G	C	G	-0.157	0.0998389	0.9683	0.968507	FALSE	TRUE	FALSE	Glioblastoma	16	79397956	0.699566	0.258713	243	287137	287380	GBM	TRUE	reported	textfile	16	79431853	0.0343	4.71e-06	14287	GCST90274784.csv	TRUE	reported	C-X-C motif chemokine 9 levels	2	TRUE	0.00146431	20.9484
476	rs61875680	A	G	A	G	-0.0758	0.0309574	0.1611	0.16775	FALSE	FALSE	FALSE	Glioblastoma	10	106206868	0.799323	0.121773	243	287137	287380	GBM	TRUE	reported	textfile	10	107966626	0.0158	1.61e-06	14287	GCST90274784.csv	TRUE	reported	C-X-C motif chemokine 9 levels	2	TRUE	0.00160836	23.0125
477	rs62200304	A	C	A	C	-0.115	-0.136834	0.9336	0.95824	FALSE	FALSE	FALSE	Glioblastoma	20	20139287	0.541925	0.224353	243	287137	287380	GBM	TRUE	reported	textfile	20	20119931	0.0244	2.44e-06	14287	GCST90274784.csv	TRUE	reported	C-X-C motif chemokine 9 levels	2	TRUE	0.00155239	22.2103
478	rs62272916	A	G	A	G	-0.0834	-0.0159364	0.1182	0.133443	FALSE	FALSE	FALSE	Glioblastoma	3	151824015	0.90567	0.134483	243	287137	287380	GBM	TRUE	reported	textfile	3	151541803	0.0176	2.15e-06	14710	GCST90274784.csv	TRUE	reported	C-X-C motif chemokine 9 levels	2	TRUE	0.00152416	22.4516
479	rs656739	A	G	A	G	0.0562	0.00952471	0.6566	0.600319	FALSE	FALSE	FALSE	Glioblastoma	7	29010333	0.918313	0.0928703	243	287137	287380	GBM	TRUE	reported	textfile	7	29049949	0.0119	2.33e-06	14735	GCST90274784.csv	TRUE	reported	C-X-C motif chemokine 9 levels	2	TRUE	0.00151137	22.3008
480	rs73194812	A	G	A	G	0.1821	0.406753	0.9758	0.972898	FALSE	FALSE	FALSE	Glioblastoma	21	17362235	0.157817	0.287977	243	287137	287380	GBM	TRUE	reported	textfile	21	18734554	0.0391	3.2e-06	14730	GCST90274784.csv	TRUE	reported	C-X-C motif chemokine 9 levels	2	TRUE	0.00147036	21.6874
481	rs73606147	A	C	A	C	0.2792	-0.0552367	0.0133	0.00856038	FALSE	FALSE	FALSE	Glioblastoma	20	2557821	0.914067	0.511874	243	287137	287380	GBM	TRUE	reported	textfile	20	2538467	0.059	2.22e-06	13379	GCST90274784.csv	TRUE	reported	C-X-C motif chemokine 9 levels	2	TRUE	0.001671	22.3904
482	rs7600322	T	C	T	C	0.057	0.089311	0.5214	0.637084	FALSE	FALSE	FALSE	Glioblastoma	2	203889630	0.344214	0.0944218	243	287137	287380	GBM	TRUE	reported	textfile	2	204754353	0.0118	1.36e-06	13849	GCST90274784.csv	TRUE	reported	C-X-C motif chemokine 9 levels	2	TRUE	0.00168204	23.3304
483	rs783149	A	C	A	C	-0.0805	0.0674723	0.1958	0.176171	FALSE	FALSE	FALSE	Glioblastoma	6	160667886	0.574173	0.120075	243	287137	287380	GBM	TRUE	reported	textfile	6	161088918	0.0144	2.27e-08	14287	GCST90274784.csv	TRUE	reported	C-X-C motif chemokine 9 levels	2	TRUE	0.00218261	31.2468
484	rs80348644	T	C	T	C	0.1546	0.131997	0.0336	0.0347646	FALSE	FALSE	FALSE	Glioblastoma	4	159653328	0.595129	0.248386	243	287137	287380	GBM	TRUE	reported	textfile	4	160574480	0.0332	3.21e-06	14734	GCST90274784.csv	TRUE	reported	C-X-C motif chemokine 9 levels	2	TRUE	0.00146955	21.6812
485	rs9366778	A	G	A	G	-0.0605	-0.0181379	0.4075	0.502264	FALSE	FALSE	FALSE	Glioblastoma	6	31301396	0.842144	0.091076	243	287137	287380	GBM	TRUE	reported	textfile	6	31269173	0.0115	1.43e-07	14735	GCST90274784.csv	TRUE	reported	C-X-C motif chemokine 9 levels	2	TRUE	0.00187478	27.673
486	rs10191831	T	C	T	C	-0.0591	0.0423477	0.4361	0.552516	FALSE	FALSE	FALSE	Glioblastoma	2	41637268	0.643604	0.0915298	243	287137	287380	GBM	TRUE	reported	textfile	2	41864408	0.0125	2.27e-06	12403	GCST90274785.csv	TRUE	reported	Delta and Notch-like epidermal growth factor-related receptor levels	2	TRUE	0.00179906	22.3504
487	rs10892466	C	G	C	G	0.0808	-0.130307	0.1236	0.115325	FALSE	TRUE	FALSE	Glioblastoma	11	119790608	0.357501	0.141617	243	287137	287380	GBM	TRUE	reported	textfile	11	119661317	0.0175	3.89e-06	14732	GCST90274785.csv	TRUE	reported	Delta and Notch-like epidermal growth factor-related receptor levels	2	TRUE	0.00144496	21.3151
488	rs1133851	A	G	A	G	-0.0664	-0.0520513	0.2533	0.231937	FALSE	FALSE	FALSE	Glioblastoma	18	3722038	0.633595	0.109197	243	287137	287380	GBM	TRUE	reported	textfile	18	3722038	0.0142	2.92e-06	14286	GCST90274785.csv	TRUE	reported	Delta and Notch-like epidermal growth factor-related receptor levels	2	TRUE	0.00152822	21.8624
489	rs117343254	C	G	C	G	-0.1281	-0.0374519	0.942	0.924262	FALSE	TRUE	FALSE	Glioblastoma	7	152688584	0.830514	0.174975	243	287137	287380	GBM	TRUE	reported	textfile	7	152385669	0.0274	2.94e-06	14287	GCST90274785.csv	TRUE	reported	Delta and Notch-like epidermal growth factor-related receptor levels	2	TRUE	0.00152754	21.8543
490	rs13107325	T	C	T	C	0.1066	-0.463126	0.0697	0.0139906	FALSE	FALSE	FALSE	Glioblastoma	4	102267552	0.216142	0.37444	243	287137	287380	GBM	TRUE	reported	textfile	4	103188709	0.0233	4.76e-06	14732	GCST90274785.csv	TRUE	reported	Delta and Notch-like epidermal growth factor-related receptor levels	2	TRUE	0.00141881	20.9288
491	rs194746	T	C	T	C	0.0528	-0.0274507	0.4849	0.509975	FALSE	FALSE	FALSE	Glioblastoma	14	68816170	0.762787	0.0909491	243	287137	287380	GBM	TRUE	reported	textfile	14	69282887	0.0112	2.43e-06	14723	GCST90274785.csv	TRUE	reported	Delta and Notch-like epidermal growth factor-related receptor levels	2	TRUE	0.00150723	22.2215
492	rs207671	A	G	A	G	0.1016	-0.0331336	0.5359	0.577092	FALSE	FALSE	FALSE	Glioblastoma	2	229391870	0.71925	0.0921759	243	287137	287380	GBM	TRUE	reported	textfile	2	230256586	0.0117	3.83e-18	14287	GCST90274785.csv	TRUE	reported	Delta and Notch-like epidermal growth factor-related receptor levels	2	TRUE	0.00525035	75.3971
493	rs2837988	A	C	A	C	0.0576	-0.0651444	0.3578	0.324811	FALSE	FALSE	FALSE	Glioblastoma	21	41247617	0.502052	0.0970473	243	287137	287380	GBM	TRUE	reported	textfile	21	42619544	0.0118	1.05e-06	14733	GCST90274785.csv	TRUE	reported	Delta and Notch-like epidermal growth factor-related receptor levels	2	TRUE	0.00161469	23.8244
494	rs28689968	T	C	T	C	0.0918	0.164958	0.1074	0.164334	FALSE	FALSE	FALSE	Glioblastoma	17	49169895	0.181614	0.12349	243	287137	287380	GBM	TRUE	reported	textfile	17	47247257	0.0184	6.07e-07	14733	GCST90274785.csv	TRUE	reported	Delta and Notch-like epidermal growth factor-related receptor levels	2	TRUE	0.00168665	24.888
495	rs35032874	T	G	T	G	0.132	-0.118281	0.7027	0.6745	FALSE	FALSE	FALSE	Glioblastoma	2	229444644	0.225882	0.0976694	243	287137	287380	GBM	TRUE	reported	textfile	2	230309360	0.0132	1.52e-23	14287	GCST90274785.csv	TRUE	reported	Delta and Notch-like epidermal growth factor-related receptor levels	2	TRUE	0.00695072	99.986
496	rs62193248	A	T	A	T	0.213	0.144505	0.6507	0.715916	FALSE	TRUE	FALSE	Glioblastoma	2	229732201	0.151754	0.100816	243	287137	287380	GBM	TRUE	reported	textfile	2	230596917	0.0123	3.5e-67	14287	GCST90274785.csv	TRUE	reported	Delta and Notch-like epidermal growth factor-related receptor levels	2	TRUE	0.0205583	299.839
497	rs6517655	C	G	C	G	0.0757	-0.0549813	0.289	0.280698	FALSE	TRUE	FALSE	Glioblastoma	21	41164319	0.586059	0.100965	243	287137	287380	GBM	TRUE	reported	textfile	21	42536246	0.0129	4.41e-09	14287	GCST90274785.csv	TRUE	reported	Delta and Notch-like epidermal growth factor-related receptor levels	2	TRUE	0.0024045	34.4312
498	rs75685422	T	C	T	C	0.0879	0.0634894	0.1139	0.0868567	FALSE	FALSE	FALSE	Glioblastoma	14	95286329	0.690718	0.159569	243	287137	287380	GBM	TRUE	reported	textfile	14	95752666	0.0186	2.29e-06	14287	GCST90274785.csv	TRUE	reported	Delta and Notch-like epidermal growth factor-related receptor levels	2	TRUE	0.00156075	22.3301
499	rs9289590	T	C	T	C	-0.0652	0.0209269	0.7033	0.754857	FALSE	FALSE	FALSE	Glioblastoma	3	139920275	0.842468	0.105299	243	287137	287380	GBM	TRUE	reported	textfile	3	139639117	0.0142	4.4e-06	12404	GCST90274785.csv	TRUE	reported	Delta and Notch-like epidermal growth factor-related receptor levels	2	TRUE	0.00169676	21.0789
500	rs9967959	T	G	T	G	0.0718	0.0183915	0.1718	0.16059	FALSE	FALSE	FALSE	Glioblastoma	21	26729660	0.882882	0.124843	243	287137	287380	GBM	TRUE	reported	textfile	21	28101979	0.0152	2.32e-06	14731	GCST90274785.csv	TRUE	reported	Delta and Notch-like epidermal growth factor-related receptor levels	2	TRUE	0.00151242	22.3102
501	rs112956934	T	C	T	C	0.1884	-0.0589937	0.0246	0.0313881	FALSE	FALSE	FALSE	Glioblastoma	12	96177725	0.824025	0.265294	243	287137	287380	GBM	TRUE	reported	textfile	12	96571503	0.0407	3.67e-06	14737	GCST90274786.csv	TRUE	reported	Protein S100-A12 levels	2	TRUE	0.00145189	21.4247
502	rs112988802	T	C	T	C	-0.1396	-0.344363	0.9492	0.974076	FALSE	FALSE	FALSE	Glioblastoma	14	59523796	0.226986	0.285031	243	287137	287380	GBM	TRUE	reported	textfile	14	59990514	0.0293	1.89e-06	12851	GCST90274786.csv	TRUE	reported	Protein S100-A12 levels	2	TRUE	0.00176332	22.697
503	rs13384799	T	C	T	C	-0.0622	0.0320825	0.7266	0.663574	FALSE	FALSE	FALSE	Glioblastoma	2	124378012	0.739445	0.0964631	243	287137	287380	GBM	TRUE	reported	textfile	2	125135589	0.0133	2.92e-06	14295	GCST90274786.csv	TRUE	reported	Protein S100-A12 levels	2	TRUE	0.00152767	21.8684
504	rs147302029	A	G	A	G	0.1806	-0.150379	0.0379	0.0355422	FALSE	FALSE	FALSE	Glioblastoma	16	4552208	0.540446	0.245662	243	287137	287380	GBM	TRUE	reported	textfile	16	4602209	0.0345	1.65e-07	13649	GCST90274786.csv	TRUE	reported	Protein S100-A12 levels	2	TRUE	0.00200367	27.3989
505	rs150015576	A	C	A	C	0.194	0.122339	0.0217	0.0401573	FALSE	FALSE	FALSE	Glioblastoma	3	175106543	0.600959	0.233909	243	287137	287380	GBM	TRUE	reported	textfile	3	174824333	0.0423	4.51e-06	14740	GCST90274786.csv	TRUE	reported	Protein S100-A12 levels	2	TRUE	0.00142497	21.0312
506	rs174344	A	G	A	G	0.0617	-0.0996715	0.6296	0.677587	FALSE	FALSE	FALSE	Glioblastoma	22	17552541	0.308158	0.0978041	243	287137	287380	GBM	TRUE	reported	textfile	22	18032226	0.0125	7.97e-07	14295	GCST90274786.csv	TRUE	reported	Protein S100-A12 levels	2	TRUE	0.00170148	24.3607
507	rs191808657	A	C	A	C	0.3059	-0.0104082	0.983	0.993451	FALSE	FALSE	FALSE	Glioblastoma	7	75504109	0.986282	0.605351	243	287137	287380	GBM	TRUE	reported	textfile	7	75133433	0.0665	4.22e-06	12412	GCST90274786.csv	TRUE	reported	Protein S100-A12 levels	2	TRUE	0.0017019	21.1566
508	rs2425640	A	G	A	G	-0.0583	-0.0950902	0.3511	0.388733	FALSE	FALSE	FALSE	Glioblastoma	20	44399397	0.311466	0.0939485	243	287137	287380	GBM	TRUE	reported	textfile	20	43028037	0.0123	2.14e-06	14741	GCST90274786.csv	TRUE	reported	Protein S100-A12 levels	2	TRUE	0.00152173	22.463
509	rs3014874	A	G	A	G	-0.1726	-0.218523	0.2623	0.252755	FALSE	FALSE	FALSE	Glioblastoma	1	153365467	0.0365401	0.104513	243	287137	287380	GBM	TRUE	reported	textfile	1	153337943	0.0137	2.15e-36	14294	GCST90274786.csv	TRUE	reported	Protein S100-A12 levels	2	TRUE	0.0109822	158.701
510	rs3802266	A	G	A	G	0.0555	-0.122191	0.5633	0.607103	FALSE	FALSE	FALSE	Glioblastoma	8	122973468	0.188584	0.0929365	243	287137	287380	GBM	TRUE	reported	textfile	8	123985708	0.0118	2.56e-06	14740	GCST90274786.csv	TRUE	reported	Protein S100-A12 levels	2	TRUE	0.00149856	22.1189
511	rs55783131	T	C	T	C	0.2064	-0.278173	0.0239	0.0285666	FALSE	FALSE	FALSE	Glioblastoma	22	16925360	0.300504	0.268674	243	287137	287380	GBM	TRUE	reported	textfile	22	17406250	0.0425	1.19e-06	14728	GCST90274786.csv	TRUE	reported	Protein S100-A12 levels	2	TRUE	0.00159883	23.5821
512	rs56268787	T	C	T	C	-0.0936	-0.149626	0.0955	0.0661108	FALSE	FALSE	FALSE	Glioblastoma	3	152855408	0.411712	0.182274	243	287137	287380	GBM	TRUE	reported	textfile	3	152573197	0.0203	4.01e-06	14737	GCST90274786.csv	TRUE	reported	Protein S100-A12 levels	2	TRUE	0.00144054	21.2569
513	rs59538998	C	G	C	G	-0.1188	0.0607951	0.0622	0.0701466	FALSE	TRUE	FALSE	Glioblastoma	1	245316935	0.734488	0.179252	243	287137	287380	GBM	TRUE	reported	textfile	1	245480237	0.0258	4.13e-06	14295	GCST90274786.csv	TRUE	reported	Protein S100-A12 levels	2	TRUE	0.00148104	21.1998
514	rs61803119	T	G	T	G	0.1501	0.307742	0.1069	0.0859029	FALSE	FALSE	FALSE	Glioblastoma	1	153417726	0.057454	0.161983	243	287137	287380	GBM	TRUE	reported	textfile	1	153390202	0.0194	1.02e-14	14295	GCST90274786.csv	TRUE	reported	Protein S100-A12 levels	2	TRUE	0.00417022	59.8545
515	rs78800546	A	G	A	G	-0.2529	0.00153001	0.0156	0.00704793	FALSE	FALSE	FALSE	Glioblastoma	11	31857597	0.997597	0.508116	243	287137	287380	GBM	TRUE	reported	textfile	11	31879143	0.0534	2.18e-06	14295	GCST90274786.csv	TRUE	reported	Protein S100-A12 levels	2	TRUE	0.00156657	22.4261
516	rs10777251	A	G	A	G	-0.0767	-0.0452806	0.1923	0.202515	FALSE	FALSE	FALSE	Glioblastoma	12	90686698	0.688805	0.113066	243	287137	287380	GBM	TRUE	reported	textfile	12	91080475	0.0166	3.83e-06	12411	GCST90274787.csv	TRUE	reported	Fibroblast growth factor 19 levels	2	TRUE	0.0017172	21.3454
517	rs112126444	A	G	A	G	-0.0927	0.11053	0.1012	0.0906894	FALSE	FALSE	FALSE	Glioblastoma	3	132443405	0.486294	0.158759	243	287137	287380	GBM	TRUE	reported	textfile	3	132162249	0.0199	3.19e-06	14735	GCST90274787.csv	TRUE	reported	Fibroblast growth factor 19 levels	2	TRUE	0.0014705	21.6967
518	rs11244038	C	G	C	G	0.1199	0.160779	0.0898	0.119457	FALSE	TRUE	FALSE	Glioblastoma	9	133220383	0.252588	0.140531	243	287137	287380	GBM	TRUE	reported	textfile	9	136095770	0.0247	1.21e-06	11786	GCST90274787.csv	TRUE	reported	Fibroblast growth factor 19 levels	2	TRUE	0.00199531	23.5598
519	rs117398067	T	C	T	C	0.2583	-0.0472833	0.0178	0.0295199	FALSE	FALSE	FALSE	Glioblastoma	15	58895993	0.864341	0.276752	243	287137	287380	GBM	TRUE	reported	textfile	15	59188192	0.0564	4.65e-06	14744	GCST90274787.csv	TRUE	reported	Fibroblast growth factor 19 levels	2	TRUE	0.00142055	20.9716
520	rs12110436	T	C	T	C	-0.136	-0.23433	0.0418	0.0433741	FALSE	FALSE	FALSE	Glioblastoma	6	168205521	0.299273	0.225753	243	287137	287380	GBM	TRUE	reported	textfile	6	168606201	0.0297	4.67e-06	14743	GCST90274787.csv	TRUE	reported	Fibroblast growth factor 19 levels	2	TRUE	0.00142024	20.9655
521	rs12407505	A	G	A	G	-0.1614	-0.352581	0.9664	0.987796	FALSE	FALSE	FALSE	Glioblastoma	1	84829519	0.395036	0.414548	243	287137	287380	GBM	TRUE	reported	textfile	1	85295202	0.0352	4.53e-06	14735	GCST90274787.csv	TRUE	reported	Fibroblast growth factor 19 levels	2	TRUE	0.00142479	21.0215
522	rs12520287	T	C	T	C	-0.1014	0.0336328	0.9175	0.885226	FALSE	FALSE	FALSE	Glioblastoma	5	55551270	0.814461	0.143317	243	287137	287380	GBM	TRUE	reported	textfile	5	54847098	0.0221	4.47e-06	14296	GCST90274787.csv	TRUE	reported	Fibroblast growth factor 19 levels	2	TRUE	0.00147041	21.049
523	rs13103023	A	G	A	G	0.0837	-0.155088	0.3415	0.373497	FALSE	FALSE	FALSE	Glioblastoma	4	39455997	0.0977777	0.0936677	243	287137	287380	GBM	TRUE	reported	textfile	4	39457617	0.0124	1.48e-11	14296	GCST90274787.csv	TRUE	reported	Fibroblast growth factor 19 levels	2	TRUE	0.00317695	45.5561
524	rs142067135	A	G	A	G	-0.2295	-0.0748952	0.0198	0.00619414	FALSE	FALSE	FALSE	Glioblastoma	12	76250415	0.896874	0.577846	243	287137	287380	GBM	TRUE	reported	textfile	12	76644195	0.0492	3.09e-06	13809	GCST90274787.csv	TRUE	reported	Fibroblast growth factor 19 levels	2	TRUE	0.00157322	21.7557
525	rs145274424	T	C	T	C	0.1992	0.604142	0.9777	0.984869	FALSE	FALSE	FALSE	Glioblastoma	7	17405929	0.101801	0.369238	243	287137	287380	GBM	TRUE	reported	textfile	7	17445553	0.0421	2.23e-06	14735	GCST90274787.csv	TRUE	reported	Fibroblast growth factor 19 levels	2	TRUE	0.00151707	22.3849
526	rs1671812	T	C	T	C	0.0621	0.011533	0.6316	0.702965	FALSE	FALSE	FALSE	Glioblastoma	11	114625198	0.907762	0.0995412	243	287137	287380	GBM	TRUE	reported	textfile	11	114495920	0.0132	2.54e-06	12412	GCST90274787.csv	TRUE	reported	Fibroblast growth factor 19 levels	2	TRUE	0.00178	22.1292
527	rs17326790	T	C	T	C	0.2161	-0.382205	0.0209	0.0237131	FALSE	FALSE	FALSE	Glioblastoma	13	84783692	0.210994	0.30556	243	287137	287380	GBM	TRUE	reported	textfile	13	85357827	0.0471	4.47e-06	14741	GCST90274787.csv	TRUE	reported	Fibroblast growth factor 19 levels	2	TRUE	0.001426	21.0479
528	rs191522330	T	C	T	C	0.2325	-0.0592235	0.9812	0.962998	FALSE	FALSE	FALSE	Glioblastoma	11	5588818	0.813764	0.251403	243	287137	287380	GBM	TRUE	reported	textfile	11	5610048	0.0488	1.89e-06	14738	GCST90274787.csv	TRUE	reported	Fibroblast growth factor 19 levels	2	TRUE	0.0015378	22.6959
529	rs2306969	A	G	A	G	0.0674	0.17962	0.2338	0.21524	FALSE	FALSE	FALSE	Glioblastoma	19	5851790	0.10549	0.110958	243	287137	287380	GBM	TRUE	reported	textfile	19	5851801	0.0141	1.75e-06	14739	GCST90274787.csv	TRUE	reported	Fibroblast growth factor 19 levels	2	TRUE	0.00154789	22.8467
530	rs2906655	T	C	T	C	-0.0623	-0.098458	0.2503	0.196722	FALSE	FALSE	FALSE	Glioblastoma	7	101926022	0.387483	0.113931	243	287137	287380	GBM	TRUE	reported	textfile	7	101569302	0.0135	3.93e-06	14743	GCST90274787.csv	TRUE	reported	Fibroblast growth factor 19 levels	2	TRUE	0.00144243	21.2936
531	rs35836706	A	G	A	G	0.2151	-0.157361	0.0203	0.0263438	FALSE	FALSE	FALSE	Glioblastoma	9	81820834	0.586053	0.288966	243	287137	287380	GBM	TRUE	reported	textfile	9	84435749	0.0456	2.39e-06	14734	GCST90274787.csv	TRUE	reported	Fibroblast growth factor 19 levels	2	TRUE	0.00150791	22.2481
532	rs516246	T	C	T	C	-0.1661	-0.102447	0.445	0.375	FALSE	FALSE	FALSE	Glioblastoma	19	48702915	0.27277	0.0934132	243	287137	287380	GBM	TRUE	reported	textfile	19	49206172	0.0118	5.31e-45	14744	GCST90274787.csv	TRUE	reported	Fibroblast growth factor 19 levels	2	TRUE	0.0132606	198.115
533	rs7005978	A	G	A	G	-0.1055	0.0825656	0.3458	0.384895	FALSE	FALSE	FALSE	Glioblastoma	8	58470156	0.377482	0.0935539	243	287137	287380	GBM	TRUE	reported	textfile	8	59382715	0.0123	9.72e-18	14744	GCST90274787.csv	TRUE	reported	Fibroblast growth factor 19 levels	2	TRUE	0.00496498	73.559
534	rs76708593	T	C	T	C	0.1024	-0.119206	0.9158	0.893948	FALSE	FALSE	FALSE	Glioblastoma	12	107753468	0.424589	0.14929	243	287137	287380	GBM	TRUE	reported	textfile	12	108147245	0.0222	3.98e-06	14296	GCST90274787.csv	TRUE	reported	Fibroblast growth factor 19 levels	2	TRUE	0.00148605	21.2732
535	rs834971	A	G	A	G	-0.0614	0.0242829	0.3002	0.285841	FALSE	FALSE	FALSE	Glioblastoma	1	99632499	0.808686	0.100292	243	287137	287380	GBM	TRUE	reported	textfile	1	100098055	0.0128	1.61e-06	14728	GCST90274787.csv	TRUE	reported	Fibroblast growth factor 19 levels	2	TRUE	0.00155989	23.0069
536	rs10495032	T	G	T	G	-0.1557	0.10999	0.0383	0.0720473	FALSE	FALSE	FALSE	Glioblastoma	1	216663884	0.533223	0.176523	243	287137	287380	GBM	TRUE	reported	textfile	1	216837226	0.0318	9.77e-07	14720	GCST90274788.csv	TRUE	reported	Fibroblast growth factor 21 levels	2	TRUE	0.00162595	23.9698
537	rs12290350	T	C	T	C	-0.0689	-0.0508387	0.2168	0.177748	FALSE	FALSE	FALSE	Glioblastoma	11	76769211	0.667638	0.118397	243	287137	287380	GBM	TRUE	reported	textfile	11	76480255	0.0145	2.02e-06	14295	GCST90274788.csv	TRUE	reported	Fibroblast growth factor 21 levels	2	TRUE	0.001577	22.5757
538	rs1260326	T	C	T	C	0.1323	-0.11027	0.3977	0.34948	FALSE	FALSE	FALSE	Glioblastoma	2	27508073	0.248644	0.0955836	243	287137	287380	GBM	TRUE	reported	textfile	2	27730940	0.0119	1.03e-28	14730	GCST90274788.csv	TRUE	reported	Fibroblast growth factor 21 levels	2	TRUE	0.00832135	123.585
539	rs13229619	A	G	A	G	-0.1609	0.302033	0.1297	0.12808	FALSE	FALSE	FALSE	Glioblastoma	7	73615845	0.0120157	0.120251	243	287137	287380	GBM	TRUE	reported	textfile	7	73030175	0.0176	6.13e-20	14743	GCST90274788.csv	TRUE	reported	Fibroblast growth factor 21 levels	2	TRUE	0.00563697	83.5657
540	rs142603673	T	C	T	C	-0.2352	0.184155	0.0232	0.00847863	FALSE	FALSE	FALSE	Glioblastoma	21	32488659	0.710456	0.496048	243	287137	287380	GBM	TRUE	reported	textfile	21	33860969	0.0455	2.35e-07	14252	GCST90274788.csv	TRUE	reported	Fibroblast growth factor 21 levels	2	TRUE	0.00187138	26.7172
541	rs145127946	A	G	A	G	-0.1747	0.0671073	0.037	0.00754318	FALSE	FALSE	FALSE	Glioblastoma	1	203777379	0.900537	0.53693	243	287137	287380	GBM	TRUE	reported	textfile	1	203746507	0.036	1.22e-06	14295	GCST90274788.csv	TRUE	reported	Fibroblast growth factor 21 levels	2	TRUE	0.00164468	23.5462
542	rs188758663	A	G	A	G	-0.3801	-0.173492	0.0104	0.00512649	FALSE	FALSE	FALSE	Glioblastoma	10	126159189	0.789104	0.64863	243	287137	287380	GBM	TRUE	reported	textfile	10	127847758	0.0749	3.88e-07	11668	GCST90274788.csv	TRUE	reported	Fibroblast growth factor 21 levels	2	TRUE	0.00220231	25.7488
543	rs2429473	A	C	A	C	-0.0812	0.0514601	0.795	0.808634	FALSE	FALSE	FALSE	Glioblastoma	12	46805116	0.655366	0.115299	243	287137	287380	GBM	TRUE	reported	textfile	12	47198899	0.0147	3.32e-08	14295	GCST90274788.csv	TRUE	reported	Fibroblast growth factor 21 levels	2	TRUE	0.00212994	30.5082
544	rs4700382	T	C	T	C	-0.063	0.191981	0.2698	0.271283	FALSE	FALSE	FALSE	Glioblastoma	5	56586608	0.0616169	0.102716	243	287137	287380	GBM	TRUE	reported	textfile	5	55882435	0.0136	3.62e-06	14295	GCST90274788.csv	TRUE	reported	Fibroblast growth factor 21 levels	2	TRUE	0.00149888	21.4557
545	rs60277384	T	C	T	C	-0.0881	0.0394124	0.8922	0.849798	FALSE	FALSE	FALSE	Glioblastoma	5	85060193	0.759392	0.128682	243	287137	287380	GBM	TRUE	reported	textfile	5	84356011	0.019	3.54e-06	14742	GCST90274788.csv	TRUE	reported	Fibroblast growth factor 21 levels	2	TRUE	0.00145631	21.4974
546	rs7012637	A	G	A	G	-0.0605	0.0761623	0.4812	0.50881	FALSE	FALSE	FALSE	Glioblastoma	8	9315699	0.40516	0.0914929	243	287137	287380	GBM	TRUE	reported	textfile	8	9173209	0.012	4.61e-07	14295	GCST90274788.csv	TRUE	reported	Fibroblast growth factor 21 levels	2	TRUE	0.00177498	25.4148
547	rs72965996	A	G	A	G	-0.2215	0.479577	0.031	0.0207106	FALSE	FALSE	FALSE	Glioblastoma	18	75114651	0.138639	0.323846	243	287137	287380	GBM	TRUE	reported	textfile	18	72826607	0.0444	6.08e-07	13808	GCST90274788.csv	TRUE	reported	Fibroblast growth factor 21 levels	2	TRUE	0.00179915	24.8839
548	rs7610704	T	C	T	C	-0.0568	-0.112128	0.4644	0.526275	FALSE	FALSE	FALSE	Glioblastoma	3	11648205	0.219199	0.09126	243	287137	287380	GBM	TRUE	reported	textfile	3	11689679	0.012	2.21e-06	14295	GCST90274788.csv	TRUE	reported	Fibroblast growth factor 21 levels	2	TRUE	0.00156484	22.4013
549	rs838131	A	C	A	C	0.1627	-0.0627611	0.501	0.430363	FALSE	FALSE	FALSE	Glioblastoma	19	48757420	0.494627	0.0918947	243	287137	287380	GBM	TRUE	reported	textfile	19	49260677	0.013	6.15e-36	14294	GCST90274788.csv	TRUE	reported	Fibroblast growth factor 21 levels	2	TRUE	0.0108393	156.613
550	rs11150539	T	C	T	C	-0.056	0.0262961	0.4938	0.508644	FALSE	FALSE	FALSE	Glioblastoma	16	83103712	0.772967	0.0911492	243	287137	287380	GBM	TRUE	reported	textfile	16	83137317	0.0119	2.53e-06	14287	GCST90274789.csv	TRUE	reported	Fibroblast growth factor 23 levels	2	TRUE	0.00154763	22.1422
551	rs118177380	A	G	A	G	0.2362	-0.615984	0.0187	0.00884739	FALSE	FALSE	FALSE	Glioblastoma	11	106660308	0.17408	0.453193	243	287137	287380	GBM	TRUE	reported	textfile	11	106531034	0.0507	3.18e-06	14287	GCST90274789.csv	TRUE	reported	Fibroblast growth factor 23 levels	2	TRUE	0.00151685	21.7012
552	rs11930290	A	T	A	T	-0.1845	-0.00836295	0.9748	0.986565	FALSE	TRUE	FALSE	Glioblastoma	4	123404071	0.982534	0.382002	243	287137	287380	GBM	TRUE	reported	textfile	4	124325226	0.0389	2.11e-06	12848	GCST90274789.csv	TRUE	reported	Fibroblast growth factor 23 levels	2	TRUE	0.00174783	22.4919
553	rs12195292	A	G	A	G	-0.0768	0.072208	0.8634	0.866784	FALSE	FALSE	FALSE	Glioblastoma	6	80633628	0.588661	0.133526	243	287137	287380	GBM	TRUE	reported	textfile	6	81343345	0.0166	3.72e-06	14710	GCST90274789.csv	TRUE	reported	Fibroblast growth factor 23 levels	2	TRUE	0.00145299	21.4016
554	rs181409232	A	C	A	C	-0.2224	-0.122512	0.0191	0.0146754	FALSE	FALSE	FALSE	Glioblastoma	6	31207341	0.751848	0.387448	243	287137	287380	GBM	TRUE	reported	textfile	6	31175118	0.0479	3.43e-06	12846	GCST90274789.csv	TRUE	reported	Fibroblast growth factor 23 levels	2	TRUE	0.00167534	21.5542
555	rs33921462	A	G	A	G	-0.0653	0.0484108	0.2766	0.353501	FALSE	FALSE	FALSE	Glioblastoma	5	177387655	0.612661	0.0956207	243	287137	287380	GBM	TRUE	reported	textfile	5	176814656	0.0135	1.32e-06	14287	GCST90274789.csv	TRUE	reported	Fibroblast growth factor 23 levels	2	TRUE	0.00163496	23.3937
556	rs34551523	A	G	A	G	0.1704	0.552159	0.0295	0.0306617	FALSE	FALSE	FALSE	Glioblastoma	5	147249582	0.0390229	0.267527	243	287137	287380	GBM	TRUE	reported	textfile	5	146629145	0.0348	9.75e-07	14730	GCST90274789.csv	TRUE	reported	Fibroblast growth factor 23 levels	2	TRUE	0.00162507	23.973
557	rs3811621	C	G	C	G	0.1163	-0.0866736	0.2897	0.294324	FALSE	TRUE	FALSE	Glioblastoma	2	189581815	0.384546	0.0996763	243	287137	287380	GBM	TRUE	reported	textfile	2	190446541	0.0131	6.82e-19	14286	GCST90274789.csv	TRUE	reported	Fibroblast growth factor 23 levels	2	TRUE	0.00548677	78.8054
558	rs6127099	A	T	A	T	0.0907	-0.160469	0.706	0.730906	FALSE	TRUE	FALSE	Glioblastoma	20	54114863	0.119892	0.10318	243	287137	287380	GBM	TRUE	reported	textfile	20	52731402	0.0134	1.3e-11	14287	GCST90274789.csv	TRUE	reported	Fibroblast growth factor 23 levels	2	TRUE	0.00319649	45.8083
559	rs671205	T	C	T	C	0.0708	-0.203063	0.7502	0.719001	FALSE	FALSE	FALSE	Glioblastoma	1	147051160	0.0457436	0.101646	243	287137	287380	GBM	TRUE	reported	textfile	1	146522722	0.0136	1.93e-07	14287	GCST90274789.csv	TRUE	reported	Fibroblast growth factor 23 levels	2	TRUE	0.00189332	27.0974
560	rs6753743	T	G	T	G	0.0941	-0.171088	0.8733	0.903318	FALSE	FALSE	FALSE	Glioblastoma	2	121205371	0.263822	0.153112	243	287137	287380	GBM	TRUE	reported	textfile	2	121962947	0.0185	3.65e-07	14287	GCST90274789.csv	TRUE	reported	Fibroblast growth factor 23 levels	2	TRUE	0.00180763	25.8687
561	rs7955866	A	G	A	G	-0.0959	-0.113254	0.1141	0.116929	FALSE	FALSE	FALSE	Glioblastoma	12	4370383	0.432455	0.144274	243	287137	287380	GBM	TRUE	reported	textfile	12	4479549	0.0178	7.14e-08	14719	GCST90274789.csv	TRUE	reported	Fibroblast growth factor 23 levels	2	TRUE	0.00196817	29.0227
562	rs11120686	T	C	T	C	-0.0599	0.0603894	0.6038	0.614615	FALSE	FALSE	FALSE	Glioblastoma	1	215877443	0.519392	0.0937312	243	287137	287380	GBM	TRUE	reported	textfile	1	216050785	0.0127	2.4e-06	11786	GCST90274790.csv	TRUE	reported	Fibroblast growth factor 5 levels	2	TRUE	0.00188391	22.2419
563	rs112790107	A	G	A	G	0.509	0.177563	0.006	0.0274443	FALSE	FALSE	FALSE	Glioblastoma	12	48286671	0.530364	0.282992	243	287137	287380	GBM	TRUE	reported	textfile	12	48680454	0.1062	1.64e-06	9845	GCST90274790.csv	TRUE	reported	Fibroblast growth factor 5 levels	2	TRUE	0.00232787	22.9667
564	rs11674185	A	G	A	G	-0.0586	-0.0754367	0.364	0.351724	FALSE	FALSE	FALSE	Glioblastoma	2	44867958	0.429345	0.0954515	243	287137	287380	GBM	TRUE	reported	textfile	2	45095097	0.0128	4.69e-06	11787	GCST90274790.csv	TRUE	reported	Fibroblast growth factor 5 levels	2	TRUE	0.00177501	20.9557
565	rs117253850	T	C	T	C	0.2266	-0.369177	0.0223	0.0117797	FALSE	FALSE	FALSE	Glioblastoma	9	7476426	0.375747	0.416791	243	287137	287380	GBM	TRUE	reported	textfile	9	7476426	0.0453	5.67e-07	11781	GCST90274790.csv	TRUE	reported	Fibroblast growth factor 5 levels	2	TRUE	0.00211943	25.0178
566	rs12005489	T	C	T	C	0.1509	0.0628679	0.0458	0.0468645	FALSE	FALSE	FALSE	Glioblastoma	9	130430227	0.771204	0.216189	243	287137	287380	GBM	TRUE	reported	textfile	9	133305614	0.0322	2.78e-06	10725	GCST90274790.csv	TRUE	reported	Fibroblast growth factor 5 levels	2	TRUE	0.00204353	21.9576
567	rs1412253	A	G	A	G	-0.0909	0.178056	0.8798	0.886167	FALSE	FALSE	FALSE	Glioblastoma	9	1354486	0.213012	0.14298	243	287137	287380	GBM	TRUE	reported	textfile	9	1354486	0.0192	2.2e-06	11778	GCST90274790.csv	TRUE	reported	Fibroblast growth factor 5 levels	2	TRUE	0.00189945	22.4105
568	rs144059387	A	G	A	G	0.4543	-0.635228	0.9822	0.988075	FALSE	FALSE	FALSE	Glioblastoma	4	80781473	0.14072	0.431214	243	287137	287380	GBM	TRUE	reported	textfile	4	81702627	0.0594	2.04e-14	9873	GCST90274790.csv	TRUE	reported	Fibroblast growth factor 5 levels	2	TRUE	0.00588976	58.4823
569	rs148332905	T	C	T	C	0.2883	0.97946	0.0166	0.0139211	FALSE	FALSE	FALSE	Glioblastoma	2	144117906	0.0111998	0.386162	243	287137	287380	GBM	TRUE	reported	textfile	2	144875473	0.0608	2.12e-06	11341	GCST90274790.csv	TRUE	reported	Fibroblast growth factor 5 levels	2	TRUE	0.00197866	22.4805
570	rs148797749	A	G	A	G	-0.1705	-0.17236	0.036	0.0473635	FALSE	FALSE	FALSE	Glioblastoma	6	88347444	0.424713	0.215917	243	287137	287380	GBM	TRUE	reported	textfile	6	89057163	0.0361	2.32e-06	11785	GCST90274790.csv	TRUE	reported	Fibroblast growth factor 5 levels	2	TRUE	0.00188922	22.3029
571	rs150524893	A	G	A	G	0.2554	0.200348	0.9848	0.982738	FALSE	FALSE	FALSE	Glioblastoma	8	105459172	0.562867	0.34627	243	287137	287380	GBM	TRUE	reported	textfile	8	106471400	0.0552	3.71e-06	11298	GCST90274790.csv	TRUE	reported	Fibroblast growth factor 5 levels	2	TRUE	0.00189121	21.4036
572	rs189846846	T	C	T	C	-0.3042	-0.211993	0.0146	0.0024012	FALSE	FALSE	FALSE	Glioblastoma	2	229006595	0.81966	0.929869	243	287137	287380	GBM	TRUE	reported	textfile	2	229871311	0.0659	3.91e-06	9980	GCST90274790.csv	TRUE	reported	Fibroblast growth factor 5 levels	2	TRUE	0.00213055	21.304
573	rs1902859	T	C	T	C	-0.439	-0.0113885	0.6404	0.580145	FALSE	FALSE	FALSE	Glioblastoma	4	80236549	0.901964	0.0924534	243	287137	287380	GBM	TRUE	reported	textfile	4	81157703	0.0125	1e-200	11786	GCST90274790.csv	TRUE	reported	Fibroblast growth factor 5 levels	2	TRUE	0.0947366	1233.21
574	rs192746810	A	G	A	G	-0.1842	-0.278216	0.0464	0.0390017	FALSE	FALSE	FALSE	Glioblastoma	18	14708914	0.237957	0.235754	243	287137	287380	GBM	TRUE	reported	textfile	18	14708913	0.0395	3.11e-06	11341	GCST90274790.csv	TRUE	reported	Fibroblast growth factor 5 levels	2	TRUE	0.00191382	21.7424
575	rs305897	T	C	T	C	0.1185	-0.0285435	0.0828	0.070129	FALSE	FALSE	FALSE	Glioblastoma	6	39742794	0.873143	0.178768	243	287137	287380	GBM	TRUE	reported	textfile	6	39710570	0.0249	1.95e-06	11341	GCST90274790.csv	TRUE	reported	Fibroblast growth factor 5 levels	2	TRUE	0.00199306	22.6444
576	rs4326078	A	C	A	C	-0.0728	-0.0174497	0.2193	0.21464	FALSE	FALSE	FALSE	Glioblastoma	4	69192617	0.874372	0.110365	243	287137	287380	GBM	TRUE	reported	textfile	4	70058335	0.015	1.21e-06	11789	GCST90274790.csv	TRUE	reported	Fibroblast growth factor 5 levels	2	TRUE	0.00199405	23.5508
577	rs4970834	T	C	T	C	-0.0729	0.00082577	0.2041	0.196165	FALSE	FALSE	FALSE	Glioblastoma	1	109272258	0.994227	0.114124	243	287137	287380	GBM	TRUE	reported	textfile	1	109814880	0.0155	2.56e-06	11786	GCST90274790.csv	TRUE	reported	Fibroblast growth factor 5 levels	2	TRUE	0.00187331	22.1166
578	rs56373850	A	T	A	T	0.1827	0.152335	0.918	0.87999	FALSE	TRUE	FALSE	Glioblastoma	4	80230848	0.282214	0.141659	243	287137	287380	GBM	TRUE	reported	textfile	4	81152002	0.0244	7.01e-14	11774	GCST90274790.csv	TRUE	reported	Fibroblast growth factor 5 levels	2	TRUE	0.00473926	56.0562
579	rs56391958	A	G	A	G	-0.1197	-0.133416	0.0816	0.085173	FALSE	FALSE	FALSE	Glioblastoma	16	61971805	0.416821	0.164315	243	287137	287380	GBM	TRUE	reported	textfile	16	62005709	0.0249	1.53e-06	11341	GCST90274790.csv	TRUE	reported	Fibroblast growth factor 5 levels	2	TRUE	0.00203355	23.1054
580	rs62298642	A	G	A	G	0.1131	-0.333085	0.8677	0.929983	FALSE	FALSE	FALSE	Glioblastoma	4	80047086	0.0586611	0.176168	243	287137	287380	GBM	TRUE	reported	textfile	4	80968240	0.0207	4.66e-08	11341	GCST90274790.csv	TRUE	reported	Fibroblast growth factor 5 levels	2	TRUE	0.00262538	29.8475
581	rs624605	T	G	T	G	0.0619	-0.0176955	0.4196	0.438992	FALSE	FALSE	FALSE	Glioblastoma	11	76043576	0.847502	0.0920175	243	287137	287380	GBM	TRUE	reported	textfile	11	75754620	0.0133	3.25e-06	11341	GCST90274790.csv	TRUE	reported	Fibroblast growth factor 5 levels	2	TRUE	0.00190633	21.6572
582	rs66613644	T	C	T	C	-0.0826	-0.0238527	0.1699	0.166513	FALSE	FALSE	FALSE	Glioblastoma	13	61504467	0.844722	0.121786	243	287137	287380	GBM	TRUE	reported	textfile	13	62078600	0.0165	5.56e-07	11787	GCST90274790.csv	TRUE	reported	Fibroblast growth factor 5 levels	2	TRUE	0.00212161	25.0564
583	rs75140224	A	G	A	G	0.1456	-0.00822593	0.0538	0.0388565	FALSE	FALSE	FALSE	Glioblastoma	4	81134617	0.972924	0.242356	243	287137	287380	GBM	TRUE	reported	textfile	4	82055771	0.0311	2.85e-06	11789	GCST90274790.csv	TRUE	reported	Fibroblast growth factor 5 levels	2	TRUE	0.00185575	21.9143
584	rs77210320	A	T	A	T	0.1673	-0.304309	0.9648	0.951745	FALSE	TRUE	FALSE	Glioblastoma	8	142382742	0.14891	0.210829	243	287137	287380	GBM	TRUE	reported	textfile	8	143464103	0.0356	2.61e-06	11786	GCST90274790.csv	TRUE	reported	Fibroblast growth factor 5 levels	2	TRUE	0.00187031	22.081
585	rs9433760	A	G	A	G	0.1023	0.0135836	0.0841	0.0829181	FALSE	FALSE	FALSE	Glioblastoma	1	101267659	0.935077	0.166755	243	287137	287380	GBM	TRUE	reported	textfile	1	101733215	0.0224	4.95e-06	11788	GCST90274790.csv	TRUE	reported	Fibroblast growth factor 5 levels	2	TRUE	0.00176623	20.8536
586	rs10164255	T	G	T	G	0.0556	-0.0421275	0.408	0.450307	FALSE	FALSE	FALSE	Glioblastoma	18	72865605	0.648118	0.0923083	243	287137	287380	GBM	TRUE	reported	textfile	18	70532840	0.0121	4.33e-06	14729	GCST90274791.csv	TRUE	reported	Fms-related tyrosine kinase 3 ligand levels	2	TRUE	0.00143147	21.1115
587	rs11212636	A	G	A	G	-0.0772	0.144975	0.4171	0.394131	FALSE	FALSE	FALSE	Glioblastoma	11	108441238	0.11831	0.0928193	243	287137	287380	GBM	TRUE	reported	textfile	11	108311965	0.0117	4.16e-11	14723	GCST90274791.csv	TRUE	reported	Fms-related tyrosine kinase 3 ligand levels	2	TRUE	0.00294838	43.5315
588	rs12338549	T	C	T	C	-0.0851	-0.180129	0.1096	0.148647	FALSE	FALSE	FALSE	Glioblastoma	9	91586405	0.162928	0.129098	243	287137	287380	GBM	TRUE	reported	textfile	9	94348687	0.0186	4.76e-06	14719	GCST90274791.csv	TRUE	reported	Fms-related tyrosine kinase 3 ligand levels	2	TRUE	0.00142016	20.9302
589	rs1379304	T	C	T	C	0.0603	-0.181577	0.3741	0.383904	FALSE	FALSE	FALSE	Glioblastoma	5	6289281	0.0527521	0.0937441	243	287137	287380	GBM	TRUE	reported	textfile	5	6289394	0.0127	2.05e-06	14286	GCST90274791.csv	TRUE	reported	Fms-related tyrosine kinase 3 ligand levels	2	TRUE	0.00157555	22.5406
590	rs141117375	T	C	T	C	-0.1519	0.0807829	0.0364	0.0158039	FALSE	FALSE	FALSE	Glioblastoma	11	62526837	0.818524	0.352081	243	287137	287380	GBM	TRUE	reported	textfile	11	62294309	0.0331	4.45e-06	14286	GCST90274791.csv	TRUE	reported	Fms-related tyrosine kinase 3 ligand levels	2	TRUE	0.001472	21.0571
591	rs142870956	T	C	T	C	-0.4307	-1.17933	0.0075	0.000424245	FALSE	FALSE	FALSE	Glioblastoma	20	4281065	0.610433	2.31489	243	287137	287380	GBM	TRUE	reported	textfile	20	4261712	0.0883	1.07e-06	11952	GCST90274791.csv	TRUE	reported	Fms-related tyrosine kinase 3 ligand levels	2	TRUE	0.00198666	23.7879
592	rs144317085	A	T	A	T	0.2206	-0.0660887	0.9647	0.942535	FALSE	TRUE	FALSE	Glioblastoma	4	104884951	0.740086	0.199218	243	287137	287380	GBM	TRUE	reported	textfile	4	105806108	0.0324	9.85e-12	14722	GCST90274791.csv	TRUE	reported	Fms-related tyrosine kinase 3 ligand levels	2	TRUE	0.00313898	46.3513
593	rs17272847	A	G	A	G	0.1179	-0.217554	0.0907	0.121924	FALSE	FALSE	FALSE	Glioblastoma	19	49476141	0.119702	0.139814	243	287137	287380	GBM	TRUE	reported	textfile	19	49979398	0.022	8.36e-08	13222	GCST90274791.csv	TRUE	reported	Fms-related tyrosine kinase 3 ligand levels	2	TRUE	0.00216742	28.7155
594	rs185979634	T	C	T	C	0.1483	-0.326592	0.9513	0.983642	FALSE	FALSE	FALSE	Glioblastoma	10	99643566	0.352686	0.351404	243	287137	287380	GBM	TRUE	reported	textfile	10	101403323	0.0306	1.26e-06	12847	GCST90274791.csv	TRUE	reported	Fms-related tyrosine kinase 3 ligand levels	2	TRUE	0.00182492	23.484
595	rs1866051	T	C	T	C	-0.0746	-0.104644	0.4771	0.442638	FALSE	FALSE	FALSE	Glioblastoma	2	65375015	0.253874	0.0917137	243	287137	287380	GBM	TRUE	reported	textfile	2	65602149	0.0115	8.76e-11	14732	GCST90274791.csv	TRUE	reported	Fms-related tyrosine kinase 3 ligand levels	2	TRUE	0.00284827	42.0749
596	rs186975	C	G	C	G	0.0554	-0.0712195	0.382	0.356416	FALSE	TRUE	FALSE	Glioblastoma	2	8302606	0.456015	0.0955422	243	287137	287380	GBM	TRUE	reported	textfile	2	8442736	0.0119	3.23e-06	14703	GCST90274791.csv	TRUE	reported	Fms-related tyrosine kinase 3 ligand levels	2	TRUE	0.00147191	21.6704
597	rs192857133	T	C	T	C	0.1812	0.214335	0.026	0.0173829	FALSE	FALSE	FALSE	Glioblastoma	9	243950	0.541362	0.350936	243	287137	287380	GBM	TRUE	reported	textfile	9	243950	0.0386	2.68e-06	14727	GCST90274791.csv	TRUE	reported	Fms-related tyrosine kinase 3 ligand levels	2	TRUE	0.00149409	22.0335
598	rs218265	T	C	T	C	0.0833	0.0570627	0.8361	0.83567	FALSE	FALSE	FALSE	Glioblastoma	4	54542832	0.644858	0.123802	243	287137	287380	GBM	TRUE	reported	textfile	4	55408999	0.016	1.93e-07	14731	GCST90274791.csv	TRUE	reported	Fms-related tyrosine kinase 3 ligand levels	2	TRUE	0.00183662	27.1014
599	rs28533776	A	G	A	G	-0.0749	0.197267	0.1924	0.163849	FALSE	FALSE	FALSE	Glioblastoma	7	3875124	0.105122	0.121731	243	287137	287380	GBM	TRUE	reported	textfile	7	3914756	0.0147	3.48e-07	14731	GCST90274791.csv	TRUE	reported	Fms-related tyrosine kinase 3 ligand levels	2	TRUE	0.00175927	25.9579
600	rs55633025	A	G	A	G	0.0725	0.0287365	0.4738	0.455266	FALSE	FALSE	FALSE	Glioblastoma	1	159921179	0.754164	0.0917652	243	287137	287380	GBM	TRUE	reported	textfile	1	159890969	0.0129	1.91e-08	12404	GCST90274791.csv	TRUE	reported	Fms-related tyrosine kinase 3 ligand levels	2	TRUE	0.00253998	31.581
601	rs57191857	A	G	A	G	-0.1429	0.336686	0.9571	0.972159	FALSE	FALSE	FALSE	Glioblastoma	9	10640144	0.214395	0.271177	243	287137	287380	GBM	TRUE	reported	textfile	9	10640144	0.0299	1.76e-06	14734	GCST90274791.csv	TRUE	reported	Fms-related tyrosine kinase 3 ligand levels	2	TRUE	0.00154785	22.8383
602	rs61792394	A	G	A	G	-0.1569	-0.0129925	0.9624	0.961836	FALSE	FALSE	FALSE	Glioblastoma	3	171133263	0.956595	0.238716	243	287137	287380	GBM	TRUE	reported	textfile	3	170851052	0.0338	3.45e-06	14286	GCST90274791.csv	TRUE	reported	Fms-related tyrosine kinase 3 ligand levels	2	TRUE	0.00150608	21.5453
603	rs6453962	T	C	T	C	-0.0559	-0.0895873	0.4699	0.52295	FALSE	FALSE	FALSE	Glioblastoma	6	77197638	0.325287	0.0910763	243	287137	287380	GBM	TRUE	reported	textfile	6	77907355	0.0117	1.77e-06	14732	GCST90274791.csv	TRUE	reported	Fms-related tyrosine kinase 3 ligand levels	2	TRUE	0.0015471	22.8241
604	rs6925032	A	C	A	C	0.0676	0.042532	0.326	0.239948	FALSE	FALSE	FALSE	Glioblastoma	6	90298308	0.689065	0.106297	243	287137	287380	GBM	TRUE	reported	textfile	6	91008027	0.0128	1.28e-07	14286	GCST90274791.csv	TRUE	reported	Fms-related tyrosine kinase 3 ligand levels	2	TRUE	0.00194857	27.8877
605	rs72681653	A	G	A	G	0.1302	-0.243331	0.9447	0.964863	FALSE	FALSE	FALSE	Glioblastoma	14	50690016	0.337967	0.253949	243	287137	287380	GBM	TRUE	reported	textfile	14	51156734	0.0266	9.84e-07	14734	GCST90274791.csv	TRUE	reported	Fms-related tyrosine kinase 3 ligand levels	2	TRUE	0.00162343	23.9552
606	rs73000965	A	T	A	T	0.0588	0.0724145	0.3111	0.377775	FALSE	TRUE	FALSE	Glioblastoma	11	114111599	0.444151	0.0946345	243	287137	287380	GBM	TRUE	reported	textfile	11	113982321	0.0125	2.55e-06	14731	GCST90274791.csv	TRUE	reported	Fms-related tyrosine kinase 3 ligand levels	2	TRUE	0.00149986	22.1246
607	rs74722523	T	C	T	C	0.3529	0.0509286	0.9914	0.998087	FALSE	FALSE	FALSE	Glioblastoma	10	103591256	0.958906	0.988393	243	287137	287380	GBM	TRUE	reported	textfile	10	105351013	0.076	3.43e-06	11437	GCST90274791.csv	TRUE	reported	Fms-related tyrosine kinase 3 ligand levels	2	TRUE	0.00188168	21.5576
608	rs7624160	T	G	T	G	-0.1061	0.156316	0.6093	0.614005	FALSE	FALSE	FALSE	Glioblastoma	3	128663043	0.0943496	0.0934411	243	287137	287380	GBM	TRUE	reported	textfile	3	128381886	0.0119	4.84e-19	14719	GCST90274791.csv	TRUE	reported	Fms-related tyrosine kinase 3 ligand levels	2	TRUE	0.00537179	79.4837
609	rs7625643	A	G	A	G	0.0611	0.056552	0.5605	0.541296	FALSE	FALSE	FALSE	Glioblastoma	3	141431184	0.53656	0.0915044	243	287137	287380	GBM	TRUE	reported	textfile	3	141150026	0.0129	2.18e-06	12404	GCST90274791.csv	TRUE	reported	Fms-related tyrosine kinase 3 ligand levels	2	TRUE	0.00180533	22.4302
610	rs76428106	T	C	T	C	-1.1019	-0.624858	0.9832	0.987135	FALSE	FALSE	FALSE	Glioblastoma	13	28029870	0.11997	0.401863	243	287137	287380	GBM	TRUE	reported	textfile	13	28604007	0.0524	3.59e-98	13799	GCST90274791.csv	TRUE	reported	Fms-related tyrosine kinase 3 ligand levels	2	TRUE	0.031051	442.139
611	rs7726159	A	C	A	C	-0.1191	0.335418	0.3326	0.323957	FALSE	FALSE	FALSE	Glioblastoma	5	1282204	0.000160579	0.0888734	243	287137	287380	GBM	TRUE	reported	textfile	5	1282319	0.0128	1.34e-20	14733	GCST90274791.csv	TRUE	reported	Fms-related tyrosine kinase 3 ligand levels	2	TRUE	0.00584208	86.5655
612	rs78429945	T	G	T	G	0.0884	-0.18994	0.1818	0.277311	FALSE	FALSE	FALSE	Glioblastoma	20	31851495	0.0616595	0.101641	243	287137	287380	GBM	TRUE	reported	textfile	20	30439298	0.016	3.29e-08	14286	GCST90274791.csv	TRUE	reported	Fms-related tyrosine kinase 3 ligand levels	2	TRUE	0.00213219	30.5214
613	rs9381118	T	C	T	C	0.0643	0.143128	0.2577	0.225695	FALSE	FALSE	FALSE	Glioblastoma	6	42017698	0.18619	0.108271	243	287137	287380	GBM	TRUE	reported	textfile	6	41985436	0.0136	2.27e-06	14285	GCST90274791.csv	TRUE	reported	Fms-related tyrosine kinase 3 ligand levels	2	TRUE	0.00156237	22.3503
614	rs9554186	A	T	A	T	0.0821	-0.0914666	0.3602	0.405741	FALSE	TRUE	FALSE	Glioblastoma	13	27881129	0.327224	0.0933598	243	287137	287380	GBM	TRUE	reported	textfile	13	28455266	0.0128	1.42e-10	14286	GCST90274791.csv	TRUE	reported	Fms-related tyrosine kinase 3 ligand levels	2	TRUE	0.00287149	41.1344
615	rs112594435	T	C	T	C	0.1531	-0.169009	0.0371	0.0185875	FALSE	FALSE	FALSE	Glioblastoma	6	134367111	0.609073	0.330485	243	287137	287380	GBM	TRUE	reported	textfile	6	134688249	0.0333	4.27e-06	14721	GCST90274792.csv	TRUE	reported	Glial cell line-derived neurotrophic factor levels	2	TRUE	0.00143384	21.135
616	rs11740708	A	G	A	G	-0.3888	0.02816	0.0906	0.0764776	FALSE	FALSE	FALSE	Glioblastoma	5	37867986	0.869761	0.171746	243	287137	287380	GBM	TRUE	reported	textfile	5	37868088	0.0198	7.56e-86	14710	GCST90274792.csv	TRUE	reported	Glial cell line-derived neurotrophic factor levels	2	TRUE	0.025543	385.534
617	rs138691533	A	G	A	G	0.2584	-0.707574	0.0148	0.00625841	FALSE	FALSE	FALSE	Glioblastoma	12	98235676	0.227045	0.585738	243	287137	287380	GBM	TRUE	reported	textfile	12	98629454	0.0539	1.63e-06	14731	GCST90274792.csv	TRUE	reported	Glial cell line-derived neurotrophic factor levels	2	TRUE	0.00155775	22.9799
618	rs144181640	A	T	A	T	0.3366	-0.391299	0.9898	0.986254	FALSE	TRUE	FALSE	Glioblastoma	2	207881609	0.329706	0.401454	243	287137	287380	GBM	TRUE	reported	textfile	2	208746333	0.0697	1.37e-06	13988	GCST90274792.csv	TRUE	reported	Glial cell line-derived neurotrophic factor levels	2	TRUE	0.0016645	23.3185
619	rs2093446	C	G	C	G	0.0606	0.091624	0.3	0.349268	FALSE	TRUE	FALSE	Glioblastoma	9	5230371	0.33538	0.0951114	243	287137	287380	GBM	TRUE	reported	textfile	9	5230371	0.0129	2.63e-06	14288	GCST90274792.csv	TRUE	reported	Glial cell line-derived neurotrophic factor levels	2	TRUE	0.00154214	22.0651
620	rs2194229	A	T	A	T	-0.1683	0.174141	0.1296	0.136876	FALSE	TRUE	FALSE	Glioblastoma	5	37918737	0.191181	0.133228	243	287137	287380	GBM	TRUE	reported	textfile	5	37918839	0.0179	5.34e-21	14288	GCST90274792.csv	TRUE	reported	Glial cell line-derived neurotrophic factor levels	2	TRUE	0.00614911	88.3896
621	rs35740453	A	G	A	G	-0.0718	0.0703491	0.7373	0.684265	FALSE	FALSE	FALSE	Glioblastoma	17	1587488	0.47918	0.0994162	243	287137	287380	GBM	TRUE	reported	textfile	17	1490782	0.0154	3.13e-06	13224	GCST90274792.csv	TRUE	reported	Glial cell line-derived neurotrophic factor levels	2	TRUE	0.00164109	21.7341
622	rs57104839	A	G	A	G	0.0915	0.260407	0.903	0.931436	FALSE	FALSE	FALSE	Glioblastoma	13	27573222	0.144171	0.178308	243	287137	287380	GBM	TRUE	reported	textfile	13	28147359	0.0196	3.04e-06	14736	GCST90274792.csv	TRUE	reported	Glial cell line-derived neurotrophic factor levels	2	TRUE	0.00147676	21.7907
623	rs62243355	T	C	T	C	-0.0981	-0.218394	0.0997	0.109278	FALSE	FALSE	FALSE	Glioblastoma	3	36030560	0.137139	0.146916	243	287137	287380	GBM	TRUE	reported	textfile	3	36072052	0.0196	5.58e-07	14731	GCST90274792.csv	TRUE	reported	Glial cell line-derived neurotrophic factor levels	2	TRUE	0.00169768	25.0476
624	rs77671113	A	C	A	C	-0.1194	0.022887	0.0859	0.0726111	FALSE	FALSE	FALSE	Glioblastoma	10	85934651	0.895474	0.174204	243	287137	287380	GBM	TRUE	reported	textfile	10	87694408	0.0208	9.45e-09	14725	GCST90274792.csv	TRUE	reported	Glial cell line-derived neurotrophic factor levels	2	TRUE	0.00223283	32.9475
625	rs79953230	T	C	T	C	0.1918	0.122658	0.0254	0.0380566	FALSE	FALSE	FALSE	Glioblastoma	13	66719542	0.624021	0.25024	243	287137	287380	GBM	TRUE	reported	textfile	13	67293674	0.042	4.96e-06	14719	GCST90274792.csv	TRUE	reported	Glial cell line-derived neurotrophic factor levels	2	TRUE	0.00141483	20.8516
626	rs9303102	T	G	T	G	0.2096	-0.364024	0.0231	0.00542107	FALSE	FALSE	FALSE	Glioblastoma	17	14317973	0.533695	0.584894	243	287137	287380	GBM	TRUE	reported	textfile	17	14221290	0.0453	3.71e-06	12935	GCST90274792.csv	TRUE	reported	Glial cell line-derived neurotrophic factor levels	2	TRUE	0.00165235	21.4052
627	rs113903858	A	G	A	G	0.3666	-1.06429	0.014	0.00176938	FALSE	FALSE	FALSE	Glioblastoma	8	71450019	0.363527	1.17127	243	287137	287380	GBM	TRUE	reported	textfile	8	72362254	0.0747	9.22e-07	11137	GCST90274793.csv	TRUE	reported	Hepatocyte growth factor levels	2	TRUE	0.00215793	24.0805
628	rs115009171	A	G	A	G	0.4297	7.78888	0.0078	0.00028213	FALSE	FALSE	FALSE	Glioblastoma	6	622484	0.0116531	3.08779	243	287137	287380	GBM	TRUE	reported	textfile	6	622484	0.0934	4.21e-06	10300	GCST90274793.csv	TRUE	reported	Hepatocyte growth factor levels	2	TRUE	0.00205073	21.1618
629	rs138848271	T	C	T	C	-0.405	-0.00558236	0.9907	0.998077	FALSE	FALSE	FALSE	Glioblastoma	1	83399157	0.995618	1.01652	243	287137	287380	GBM	TRUE	reported	textfile	1	83864840	0.0832	1.13e-06	10793	GCST90274793.csv	TRUE	reported	Hepatocyte growth factor levels	2	TRUE	0.00219063	23.691
630	rs150498795	A	T	A	T	0.1566	0.0200971	0.9642	0.988916	FALSE	TRUE	FALSE	Glioblastoma	18	78746666	0.96081	0.408998	243	287137	287380	GBM	TRUE	reported	textfile	18	76506666	0.0327	1.68e-06	14732	GCST90274793.csv	TRUE	reported	Hepatocyte growth factor levels	2	TRUE	0.00155436	22.9313
631	rs1986719	T	C	T	C	-0.1954	-0.108423	0.9572	0.97415	FALSE	FALSE	FALSE	Glioblastoma	17	47882630	0.707397	0.288853	243	287137	287380	GBM	TRUE	reported	textfile	17	45959996	0.039	5.44e-07	14718	GCST90274793.csv	TRUE	reported	Hepatocyte growth factor levels	2	TRUE	0.00170267	25.0993
632	rs2281532	T	C	T	C	-0.0698	0.104565	0.7983	0.813455	FALSE	FALSE	FALSE	Glioblastoma	20	6122940	0.373593	0.11752	243	287137	287380	GBM	TRUE	reported	textfile	20	6103587	0.0151	3.79e-06	14286	GCST90274793.csv	TRUE	reported	Hepatocyte growth factor levels	2	TRUE	0.00149347	21.3647
633	rs2737756	A	G	A	G	0.2047	0.176213	0.0276	0.0164085	FALSE	FALSE	FALSE	Glioblastoma	3	128345948	0.612473	0.347872	243	287137	287380	GBM	TRUE	reported	textfile	3	128064791	0.0391	1.65e-07	14718	GCST90274793.csv	TRUE	reported	Hepatocyte growth factor levels	2	TRUE	0.00185877	27.4046
634	rs34219417	T	C	T	C	0.0992	0.0732932	0.8959	0.870764	FALSE	FALSE	FALSE	Glioblastoma	1	38483631	0.594781	0.13779	243	287137	287380	GBM	TRUE	reported	textfile	1	38949303	0.0217	4.84e-06	14286	GCST90274793.csv	TRUE	reported	Hepatocyte growth factor levels	2	TRUE	0.00146069	20.895
635	rs57193877	T	C	T	C	0.1572	0.277233	0.9611	0.977772	FALSE	FALSE	FALSE	Glioblastoma	14	65187628	0.360576	0.30323	243	287137	287380	GBM	TRUE	reported	textfile	14	65654346	0.0311	4.31e-07	14725	GCST90274793.csv	TRUE	reported	Hepatocyte growth factor levels	2	TRUE	0.00173211	25.5461
636	rs5745687	T	C	T	C	-0.1943	-0.0101845	0.0608	0.0414294	FALSE	FALSE	FALSE	Glioblastoma	7	81729735	0.964114	0.226368	243	287137	287380	GBM	TRUE	reported	textfile	7	81359051	0.0242	9.83e-16	14733	GCST90274793.csv	TRUE	reported	Hepatocyte growth factor levels	2	TRUE	0.0043564	64.4549
637	rs5745692	C	G	C	G	-0.1545	-0.295631	0.964	0.973506	FALSE	TRUE	FALSE	Glioblastoma	7	81728950	0.29655	0.283209	243	287137	287380	GBM	TRUE	reported	textfile	7	81358266	0.0332	3.26e-06	14716	GCST90274793.csv	TRUE	reported	Hepatocyte growth factor levels	2	TRUE	0.00146944	21.6532
638	rs59950280	A	G	A	G	0.1219	-0.112423	0.328	0.243451	FALSE	FALSE	FALSE	Glioblastoma	4	3450618	0.29014	0.106278	243	287137	287380	GBM	TRUE	reported	textfile	4	3452345	0.0131	1.34e-20	13222	GCST90274793.csv	TRUE	reported	Hepatocyte growth factor levels	2	TRUE	0.00650628	86.5763
639	rs6709159	A	G	A	G	0.0564	-0.145259	0.4434	0.522807	FALSE	FALSE	FALSE	Glioblastoma	2	108329722	0.112053	0.0914137	243	287137	287380	GBM	TRUE	reported	textfile	2	108946178	0.0114	7.52e-07	14734	GCST90274793.csv	TRUE	reported	Hepatocyte growth factor levels	2	TRUE	0.00165847	24.4731
640	rs74130123	T	C	T	C	-0.2429	-0.168976	0.9809	0.972085	FALSE	FALSE	FALSE	Glioblastoma	10	29753508	0.537071	0.273757	243	287137	287380	GBM	TRUE	reported	textfile	10	30042437	0.0489	6.79e-07	14734	GCST90274793.csv	TRUE	reported	Hepatocyte growth factor levels	2	TRUE	0.00167182	24.6705
641	rs7620568	A	G	A	G	-0.0856	-0.0604697	0.1397	0.160136	FALSE	FALSE	FALSE	Glioblastoma	3	172216650	0.626891	0.124396	243	287137	287380	GBM	TRUE	reported	textfile	3	171934440	0.0179	1.73e-06	12846	GCST90274793.csv	TRUE	reported	Hepatocyte growth factor levels	2	TRUE	0.00177706	22.8651
642	rs8106345	A	G	A	G	0.0592	-0.0476924	0.5179	0.55508	FALSE	FALSE	FALSE	Glioblastoma	19	58376950	0.603687	0.0918743	243	287137	287380	GBM	TRUE	reported	textfile	19	58888317	0.0127	3.14e-06	12404	GCST90274793.csv	TRUE	reported	Hepatocyte growth factor levels	2	TRUE	0.00174869	21.7253
643	rs851612	A	G	A	G	-0.1182	0.175343	0.9405	0.963562	FALSE	FALSE	FALSE	Glioblastoma	19	42265541	0.469026	0.242164	243	287137	287380	GBM	TRUE	reported	textfile	19	42769693	0.0257	4.24e-06	14286	GCST90274793.csv	TRUE	reported	Hepatocyte growth factor levels	2	TRUE	0.00147848	21.1499
644	rs140562194	T	C	T	C	0.4666	-0.432555	0.0122	0.00637833	FALSE	FALSE	FALSE	Glioblastoma	11	111101603	0.444341	0.565518	243	287137	287380	GBM	TRUE	reported	textfile	11	110972327	0.0897	1.97e-07	7396	GCST90274794.csv	TRUE	reported	Interferon gamma levels	2	TRUE	0.0036452	27.0512
645	rs146527076	C	G	C	G	0.1935	-0.456086	0.9683	0.954161	FALSE	TRUE	FALSE	Glioblastoma	13	89682541	0.0395048	0.22152	243	287137	287380	GBM	TRUE	reported	textfile	13	90334795	0.0384	4.68e-07	11781	GCST90274794.csv	TRUE	reported	Interferon gamma levels	2	TRUE	0.00215071	25.3878
646	rs4810686	T	C	T	C	0.0671	0.0368313	0.5585	0.582932	FALSE	FALSE	FALSE	Glioblastoma	20	47780100	0.690542	0.0925132	243	287137	287380	GBM	TRUE	reported	textfile	20	46408844	0.0137	9.69e-07	11344	GCST90274794.csv	TRUE	reported	Interferon gamma levels	2	TRUE	0.00211018	23.9843
647	rs531747046	T	G	T	G	0.2684	-0.517337	0.0324	0.0218175	FALSE	FALSE	FALSE	Glioblastoma	16	34176845	0.0911738	0.306254	243	287137	287380	GBM	TRUE	reported	textfile	16	33979312	0.0573	2.81e-06	6257	GCST90274794.csv	TRUE	reported	Interferon gamma levels	2	TRUE	0.00349437	21.934
648	rs61863416	A	G	A	G	0.136	-0.596361	0.9427	0.962366	FALSE	FALSE	FALSE	Glioblastoma	10	128746878	0.0129691	0.240021	243	287137	287380	GBM	TRUE	reported	textfile	10	130545142	0.0283	1.54e-06	11774	GCST90274794.csv	TRUE	reported	Interferon gamma levels	2	TRUE	0.00195763	23.0904
649	rs62230781	A	G	A	G	0.2184	-0.0893998	0.0412	0.0408962	FALSE	FALSE	FALSE	Glioblastoma	21	35963223	0.708507	0.239125	243	287137	287380	GBM	TRUE	reported	textfile	21	37335521	0.0403	5.98e-08	11345	GCST90274794.csv	TRUE	reported	Interferon gamma levels	2	TRUE	0.00258207	29.3642
650	rs6442763	A	C	A	C	0.0648	0.10088	0.4253	0.390632	FALSE	FALSE	FALSE	Glioblastoma	3	2879831	0.2825	0.0938668	243	287137	287380	GBM	TRUE	reported	textfile	3	2921515	0.014	3.68e-06	11345	GCST90274794.csv	TRUE	reported	Interferon gamma levels	2	TRUE	0.00188482	21.4199
651	rs67101138	T	G	T	G	0.1461	-0.027243	0.9482	0.951757	FALSE	FALSE	FALSE	Glioblastoma	2	19034780	0.895787	0.207985	243	287137	287380	GBM	TRUE	reported	textfile	2	19234534	0.0307	1.95e-06	11793	GCST90274794.csv	TRUE	reported	Interferon gamma levels	2	TRUE	0.00191675	22.6438
652	rs704	A	G	A	G	-0.0635	-0.129108	0.4705	0.419873	FALSE	FALSE	FALSE	Glioblastoma	17	28367840	0.159986	0.0918839	243	287137	287380	GBM	TRUE	reported	textfile	17	26694861	0.0127	5.73e-07	11793	GCST90274794.csv	TRUE	reported	Interferon gamma levels	2	TRUE	0.00211542	24.9958
653	rs74903999	T	C	T	C	0.3485	-0.0335938	0.9882	0.98834	FALSE	FALSE	FALSE	Glioblastoma	13	26899448	0.936314	0.420429	243	287137	287380	GBM	TRUE	reported	textfile	13	27473585	0.0708	8.55e-07	10558	GCST90274794.csv	TRUE	reported	Interferon gamma levels	2	TRUE	0.00228961	24.2246
654	rs10067443	T	C	T	C	-0.0753	0.0324794	0.8011	0.816437	FALSE	FALSE	FALSE	Glioblastoma	5	19244223	0.783619	0.118277	243	287137	287380	GBM	TRUE	reported	textfile	5	19244332	0.0149	4.33e-07	14296	GCST90274795.csv	TRUE	reported	Interleukin-10 levels	2	TRUE	0.00178331	25.5362
655	rs12123181	A	G	A	G	-0.0996	-0.111393	0.2042	0.212666	FALSE	FALSE	FALSE	Glioblastoma	1	206781221	0.324548	0.113071	243	287137	287380	GBM	TRUE	reported	textfile	1	206954566	0.0151	4.22e-11	14296	GCST90274795.csv	TRUE	reported	Interleukin-10 levels	2	TRUE	0.00303411	43.5015
656	rs138203589	T	G	T	G	0.1937	-0.532569	0.0455	0.0252898	FALSE	FALSE	FALSE	Glioblastoma	2	125181697	0.0673085	0.291084	243	287137	287380	GBM	TRUE	reported	textfile	2	125939274	0.0418	3.59e-06	14730	GCST90274795.csv	TRUE	reported	Interleukin-10 levels	2	TRUE	0.0014557	21.4708
657	rs148332061	C	G	C	G	0.1112	0.159841	0.1005	0.143831	FALSE	TRUE	FALSE	Glioblastoma	7	551120	0.227667	0.132495	243	287137	287380	GBM	TRUE	reported	textfile	7	590757	0.0239	3.28e-06	13232	GCST90274795.csv	TRUE	reported	Interleukin-10 levels	2	TRUE	0.00163335	21.6445
658	rs150408090	A	G	A	G	0.3666	0.193566	0.9898	0.971152	FALSE	FALSE	FALSE	Glioblastoma	6	122388363	0.485747	0.277678	243	287137	287380	GBM	TRUE	reported	textfile	6	122709508	0.0761	1.45e-06	12313	GCST90274795.csv	TRUE	reported	Interleukin-10 levels	2	TRUE	0.0018812	23.203
659	rs17654493	T	C	T	C	0.2951	-0.0632328	0.014	0.0112515	FALSE	FALSE	FALSE	Glioblastoma	6	18825648	0.879904	0.418507	243	287137	287380	GBM	TRUE	reported	textfile	6	18825879	0.0626	2.43e-06	12313	GCST90274795.csv	TRUE	reported	Interleukin-10 levels	2	TRUE	0.00180153	22.2187
660	rs188535859	T	C	T	C	-0.2351	-0.330939	0.0174	0.0149041	FALSE	FALSE	FALSE	Glioblastoma	2	200863660	0.379741	0.376763	243	287137	287380	GBM	TRUE	reported	textfile	2	201728383	0.0486	1.32e-06	14741	GCST90274795.csv	TRUE	reported	Interleukin-10 levels	2	TRUE	0.00158496	23.3977
661	rs3135932	A	G	A	G	-0.1597	0.0667939	0.823	0.79755	FALSE	FALSE	FALSE	Glioblastoma	11	117993348	0.556032	0.113451	243	287137	287380	GBM	TRUE	reported	textfile	11	117864063	0.0154	3.39e-25	14744	GCST90274795.csv	TRUE	reported	Interleukin-10 levels	2	TRUE	0.00724097	107.525
662	rs3769274	A	G	A	G	0.0771	0.063615	0.8403	0.853529	FALSE	FALSE	FALSE	Glioblastoma	2	172893258	0.62168	0.128914	243	287137	287380	GBM	TRUE	reported	textfile	2	173757986	0.0162	1.94e-06	14742	GCST90274795.csv	TRUE	reported	Interleukin-10 levels	2	TRUE	0.00153411	22.6475
663	rs385697	T	C	T	C	0.0555	-0.0928283	0.6126	0.577656	FALSE	FALSE	FALSE	Glioblastoma	6	7879794	0.315131	0.0924111	243	287137	287380	GBM	TRUE	reported	textfile	6	7880027	0.0119	3.1e-06	14727	GCST90274795.csv	TRUE	reported	Interleukin-10 levels	2	TRUE	0.00147481	21.7487
664	rs389239	A	G	A	G	-0.0574	-0.0801823	0.6162	0.624526	FALSE	FALSE	FALSE	Glioblastoma	6	169064980	0.399362	0.0951425	243	287137	287380	GBM	TRUE	reported	textfile	6	169465075	0.0125	4.39e-06	14296	GCST90274795.csv	TRUE	reported	Interleukin-10 levels	2	TRUE	0.00147282	21.0835
665	rs398518	A	G	A	G	-0.1293	0.0453658	0.9146	0.914208	FALSE	FALSE	FALSE	Glioblastoma	3	8913275	0.782885	0.164631	243	287137	287380	GBM	TRUE	reported	textfile	3	8954959	0.0218	3.01e-09	14296	GCST90274795.csv	TRUE	reported	Interleukin-10 levels	2	TRUE	0.00245472	35.1741
666	rs4655953	A	G	A	G	0.0565	-0.184236	0.3683	0.375887	FALSE	FALSE	FALSE	Glioblastoma	1	87367012	0.0509777	0.094399	243	287137	287380	GBM	TRUE	reported	textfile	1	87832695	0.0121	3.02e-06	14722	GCST90274795.csv	TRUE	reported	Interleukin-10 levels	2	TRUE	0.00147882	21.8005
667	rs66624860	T	C	T	C	0.0681	0.0709557	0.2791	0.391141	FALSE	FALSE	FALSE	Glioblastoma	8	60948480	0.449368	0.0937986	243	287137	287380	GBM	TRUE	reported	textfile	8	61861039	0.0143	1.91e-06	12799	GCST90274795.csv	TRUE	reported	Interleukin-10 levels	2	TRUE	0.00176879	22.6754
668	rs67037615	T	C	T	C	-0.1528	-0.0382499	0.8893	0.810939	FALSE	FALSE	FALSE	Glioblastoma	6	32485386	0.747068	0.118601	243	287137	287380	GBM	TRUE	reported	textfile	6	32453163	0.0196	6.39e-15	14296	GCST90274795.csv	TRUE	reported	Interleukin-10 levels	2	TRUE	0.00423329	60.7678
669	rs72701782	A	G	A	G	0.0981	-0.049378	0.0999	0.126336	FALSE	FALSE	FALSE	Glioblastoma	4	184383718	0.725516	0.140639	243	287137	287380	GBM	TRUE	reported	textfile	4	185304872	0.0211	3.33e-06	14296	GCST90274795.csv	TRUE	reported	Interleukin-10 levels	2	TRUE	0.00150974	21.6129
670	rs79438518	A	T	A	T	-0.2845	-0.27454	0.0122	0.0015144	FALSE	TRUE	FALSE	Glioblastoma	9	18625668	0.815456	1.1763	243	287137	287380	GBM	TRUE	reported	textfile	9	18625666	0.0618	4.15e-06	13809	GCST90274795.csv	TRUE	reported	Interleukin-10 levels	2	TRUE	0.00153236	21.1897
671	rs9266257	C	G	C	G	-0.065	-0.197362	0.6959	0.723379	FALSE	TRUE	FALSE	Glioblastoma	6	31358109	0.054315	0.102562	243	287137	287380	GBM	TRUE	reported	textfile	6	31325886	0.0129	4.69e-07	14728	GCST90274795.csv	TRUE	reported	Interleukin-10 levels	2	TRUE	0.0017209	25.3857
672	rs10091841	T	G	T	G	0.064	-0.0179533	0.4945	0.407326	FALSE	FALSE	FALSE	Glioblastoma	8	9246754	0.848008	0.0936721	243	287137	287380	GBM	TRUE	reported	textfile	8	9104264	0.0135	2.13e-06	11345	GCST90274796.csv	TRUE	reported	Interleukin-10 receptor subunit alpha levels	2	TRUE	0.0019771	22.4707
673	rs143313574	T	C	T	C	-0.3868	0.0244981	0.0107	0.0262793	FALSE	FALSE	FALSE	Glioblastoma	16	5197085	0.933213	0.292328	243	287137	287380	GBM	TRUE	reported	textfile	16	5247086	0.0841	4.24e-06	9956	GCST90274796.csv	TRUE	reported	Interleukin-10 receptor subunit alpha levels	2	TRUE	0.00212019	21.1492
674	rs17832137	A	G	A	G	0.1676	-0.109684	0.0481	0.0529843	FALSE	FALSE	FALSE	Glioblastoma	14	54538817	0.597568	0.207774	243	287137	287380	GBM	TRUE	reported	textfile	14	55005535	0.0343	1.03e-06	10289	GCST90274796.csv	TRUE	reported	Interleukin-10 receptor subunit alpha levels	2	TRUE	0.00231516	23.8713
675	rs180893431	A	C	A	C	0.4057	0.509078	0.9896	0.9975	FALSE	FALSE	FALSE	Glioblastoma	6	77994030	0.60505	0.984387	243	287137	287380	GBM	TRUE	reported	textfile	6	78703747	0.0865	2.73e-06	9340	GCST90274796.csv	TRUE	reported	Interleukin-10 receptor subunit alpha levels	2	TRUE	0.00234968	21.993
676	rs286605	T	G	T	G	0.0623	-0.0669283	0.5891	0.5767	FALSE	FALSE	FALSE	Glioblastoma	5	155064079	0.469434	0.0925193	243	287137	287380	GBM	TRUE	reported	textfile	5	154443639	0.0131	1.98e-06	11793	GCST90274796.csv	TRUE	reported	Interleukin-10 receptor subunit alpha levels	2	TRUE	0.00191416	22.6131
677	rs3135932	A	G	A	G	-0.0844	0.0667939	0.8171	0.79755	FALSE	FALSE	FALSE	Glioblastoma	11	117993348	0.556032	0.113451	243	287137	287380	GBM	TRUE	reported	textfile	11	117864063	0.0168	5.07e-07	11793	GCST90274796.csv	TRUE	reported	Interleukin-10 receptor subunit alpha levels	2	TRUE	0.00213557	25.2344
678	rs41272625	T	G	T	G	0.082	0.145635	0.1526	0.101951	FALSE	FALSE	FALSE	Glioblastoma	3	158822502	0.329525	0.149358	243	287137	287380	GBM	TRUE	reported	textfile	3	158540291	0.0179	4.63e-06	11784	GCST90274796.csv	TRUE	reported	Interleukin-10 receptor subunit alpha levels	2	TRUE	0.00177769	20.9821
679	rs6670799	A	G	A	G	-0.1247	0.0595766	0.0839	0.0972287	FALSE	FALSE	FALSE	Glioblastoma	1	56100680	0.702928	0.156217	243	287137	287380	GBM	TRUE	reported	textfile	1	56566352	0.0252	7.48e-07	11345	GCST90274796.csv	TRUE	reported	Interleukin-10 receptor subunit alpha levels	2	TRUE	0.00215373	24.4825
680	rs74719858	A	G	A	G	0.3915	-0.128247	0.9853	0.962908	FALSE	FALSE	FALSE	Glioblastoma	14	65940970	0.599522	0.24424	243	287137	287380	GBM	TRUE	reported	textfile	14	66407688	0.0823	1.97e-06	10858	GCST90274796.csv	TRUE	reported	Interleukin-10 receptor subunit alpha levels	2	TRUE	0.00207974	22.6248
681	rs80137559	T	C	T	C	0.2347	0.0719054	0.9822	0.975183	FALSE	FALSE	FALSE	Glioblastoma	10	18046174	0.807772	0.29554	243	287137	287380	GBM	TRUE	reported	textfile	10	18335103	0.0511	4.37e-06	11791	GCST90274796.csv	TRUE	reported	Interleukin-10 receptor subunit alpha levels	2	TRUE	0.0017859	21.0917
682	rs111850948	A	G	A	G	-0.0843	-0.107651	0.1348	0.105526	FALSE	FALSE	FALSE	Glioblastoma	7	25700522	0.465355	0.147456	243	287137	287380	GBM	TRUE	reported	textfile	7	25740142	0.0181	3.2e-06	14286	GCST90274797.csv	TRUE	reported	Interleukin-10 receptor subunit beta levels	2	TRUE	0.0015161	21.6889
683	rs112798338	T	C	T	C	0.1926	-0.111087	0.026	0.0271279	FALSE	FALSE	FALSE	Glioblastoma	1	228246071	0.690868	0.279338	243	287137	287380	GBM	TRUE	reported	textfile	1	228433772	0.0411	2.78e-06	14286	GCST90274797.csv	TRUE	reported	Interleukin-10 receptor subunit beta levels	2	TRUE	0.0015348	21.9568
684	rs114288486	T	C	T	C	0.1449	0.523548	0.0363	0.0185843	FALSE	FALSE	FALSE	Glioblastoma	1	212623566	0.115655	0.332776	243	287137	287380	GBM	TRUE	reported	textfile	1	212796908	0.0311	3.17e-06	14730	GCST90274797.csv	TRUE	reported	Interleukin-10 receptor subunit beta levels	2	TRUE	0.00147155	21.7049
685	rs1153572	T	C	T	C	-0.0548	0.239818	0.5866	0.565111	FALSE	FALSE	FALSE	Glioblastoma	3	4234119	0.00691067	0.0887846	243	287137	287380	GBM	TRUE	reported	textfile	3	4275803	0.0119	4.12e-06	14286	GCST90274797.csv	TRUE	reported	Interleukin-10 receptor subunit beta levels	2	TRUE	0.00148222	21.2034
686	rs116315732	T	C	T	C	0.1988	-0.044587	0.0212	0.0283026	FALSE	FALSE	FALSE	Glioblastoma	2	175765923	0.871815	0.276332	243	287137	287380	GBM	TRUE	reported	textfile	2	176630651	0.0402	7.6e-07	14734	GCST90274797.csv	TRUE	reported	Interleukin-10 receptor subunit beta levels	2	TRUE	0.00165707	24.4524
687	rs117883662	C	G	C	G	-0.4295	-0.0689259	0.9904	0.970785	FALSE	TRUE	FALSE	Glioblastoma	19	49049794	0.811353	0.288779	243	287137	287380	GBM	TRUE	reported	textfile	19	49553051	0.0907	2.19e-06	8938	GCST90274797.csv	TRUE	reported	Interleukin-10 receptor subunit beta levels	2	TRUE	0.00250255	22.4189
688	rs142421172	A	G	A	G	0.208	-0.0955695	0.0438	0.0663925	FALSE	FALSE	FALSE	Glioblastoma	1	179712952	0.61279	0.188837	243	287137	287380	GBM	TRUE	reported	textfile	1	179682087	0.031	1.95e-11	12840	GCST90274797.csv	TRUE	reported	Interleukin-10 receptor subunit beta levels	2	TRUE	0.00349396	45.0128
689	rs149156511	A	G	A	G	0.2066	0.0934033	0.0323	0.0253421	FALSE	FALSE	FALSE	Glioblastoma	20	40809273	0.757356	0.302321	243	287137	287380	GBM	TRUE	reported	textfile	20	39437913	0.0444	3.27e-06	14286	GCST90274797.csv	TRUE	reported	Interleukin-10 receptor subunit beta levels	2	TRUE	0.0015133	21.6488
690	rs1605333	C	G	C	G	-0.0601	-0.0930164	0.6484	0.619736	FALSE	TRUE	FALSE	Glioblastoma	12	57994449	0.322561	0.0940311	243	287137	287380	GBM	TRUE	reported	textfile	12	58388232	0.0124	1.25e-06	13237	GCST90274797.csv	TRUE	reported	Interleukin-10 receptor subunit beta levels	2	TRUE	0.00177152	23.4877
691	rs192325200	A	G	A	G	-0.2327	0.0900262	0.9827	0.990463	FALSE	FALSE	FALSE	Glioblastoma	10	69717422	0.848642	0.471709	243	287137	287380	GBM	TRUE	reported	textfile	10	71477178	0.0505	4.07e-06	13867	GCST90274797.csv	TRUE	reported	Interleukin-10 receptor subunit beta levels	2	TRUE	0.00152884	21.2299
692	rs34361138	A	G	A	G	0.0532	-0.0700092	0.5488	0.473901	FALSE	FALSE	FALSE	Glioblastoma	6	41206420	0.446199	0.0919038	243	287137	287380	GBM	TRUE	reported	textfile	6	41174158	0.0113	2.5e-06	14732	GCST90274797.csv	TRUE	reported	Interleukin-10 receptor subunit beta levels	2	TRUE	0.00150228	22.1619
693	rs55780441	T	C	T	C	0.1783	-0.185995	0.9674	0.920187	FALSE	FALSE	FALSE	Glioblastoma	16	13115226	0.274996	0.170383	243	287137	287380	GBM	TRUE	reported	textfile	16	13209083	0.0348	3e-07	14734	GCST90274797.csv	TRUE	reported	Interleukin-10 receptor subunit beta levels	2	TRUE	0.00177849	26.2473
694	rs6517157	T	C	T	C	0.1509	0.183857	0.9258	0.948926	FALSE	FALSE	FALSE	Glioblastoma	21	33262503	0.373678	0.206673	243	287137	287380	GBM	TRUE	reported	textfile	21	34634808	0.0251	1.83e-09	14286	GCST90274797.csv	TRUE	reported	Interleukin-10 receptor subunit beta levels	2	TRUE	0.00252361	36.1385
695	rs6584485	T	C	T	C	0.0743	-0.00928944	0.8362	0.928618	FALSE	FALSE	FALSE	Glioblastoma	10	102177487	0.957328	0.173614	243	287137	287380	GBM	TRUE	reported	textfile	10	103937244	0.0161	3.93e-06	14286	GCST90274797.csv	TRUE	reported	Interleukin-10 receptor subunit beta levels	2	TRUE	0.00148857	21.2944
696	rs75710908	A	G	A	G	0.1586	0.0595527	0.9665	0.953849	FALSE	FALSE	FALSE	Glioblastoma	21	33137778	0.785615	0.218937	243	287137	287380	GBM	TRUE	reported	textfile	21	34510084	0.0341	3.3e-06	14708	GCST90274797.csv	TRUE	reported	Interleukin-10 receptor subunit beta levels	2	TRUE	0.00146861	21.6291
697	rs7574167	A	G	A	G	0.0637	0.0667363	0.2684	0.261862	FALSE	FALSE	FALSE	Glioblastoma	2	42923784	0.518288	0.103309	243	287137	287380	GBM	TRUE	reported	textfile	2	43150924	0.0135	2.38e-06	12832	GCST90274797.csv	TRUE	reported	Interleukin-10 receptor subunit beta levels	2	TRUE	0.00173207	22.2609
698	rs7855466	T	C	T	C	0.0861	-0.0306341	0.1723	0.229832	FALSE	FALSE	FALSE	Glioblastoma	9	133245916	0.778467	0.108894	243	287137	287380	GBM	TRUE	reported	textfile	9	136121303	0.0169	3.49e-07	11783	GCST90274797.csv	TRUE	reported	Interleukin-10 receptor subunit beta levels	2	TRUE	0.00219797	25.9513
699	rs8178484	T	C	T	C	-0.426	0.00745019	0.5452	0.525753	FALSE	FALSE	FALSE	Glioblastoma	21	33278948	0.93503	0.0913935	243	287137	287380	GBM	TRUE	reported	textfile	21	34651253	0.0117	1e-200	14286	GCST90274797.csv	TRUE	reported	Interleukin-10 receptor subunit beta levels	2	TRUE	0.0849175	1325.52
700	rs9685374	A	G	A	G	-0.0618	-0.109055	0.2721	0.299809	FALSE	FALSE	FALSE	Glioblastoma	4	118830106	0.271509	0.0991777	243	287137	287380	GBM	TRUE	reported	textfile	4	119751261	0.0134	3.99e-06	14286	GCST90274797.csv	TRUE	reported	Interleukin-10 receptor subunit beta levels	2	TRUE	0.00148666	21.267
701	rs10043720	A	G	A	G	-0.4981	0.0289972	0.3025	0.250546	FALSE	FALSE	FALSE	Glioblastoma	5	159340325	0.780347	0.103982	243	287137	287380	GBM	TRUE	reported	textfile	5	158767333	0.0132	1e-200	12402	GCST90274798.csv	TRUE	reported	Interleukin-12 subunit beta levels	2	TRUE	0.102989	1423.69
702	rs11039216	T	C	T	C	0.0588	-0.000327615	0.5207	0.439392	FALSE	FALSE	FALSE	Glioblastoma	11	47385041	0.997147	0.0916134	243	287137	287380	GBM	TRUE	reported	textfile	11	47406592	0.0116	4e-07	14730	GCST90274798.csv	TRUE	reported	Interleukin-12 subunit beta levels	2	TRUE	0.00174132	25.6909
703	rs11130215	A	G	A	G	-0.1009	-0.0503594	0.8154	0.72842	FALSE	FALSE	FALSE	Glioblastoma	3	4984323	0.624987	0.103028	243	287137	287380	GBM	TRUE	reported	textfile	3	5026008	0.0151	2.36e-11	14732	GCST90274798.csv	TRUE	reported	Interleukin-12 subunit beta levels	2	TRUE	0.00302171	44.6447
704	rs117888068	T	C	T	C	0.219	-0.179491	0.9787	0.980379	FALSE	FALSE	FALSE	Glioblastoma	8	4740320	0.586196	0.329731	243	287137	287380	GBM	TRUE	reported	textfile	8	4597842	0.0472	3.49e-06	11783	GCST90274798.csv	TRUE	reported	Interleukin-12 subunit beta levels	2	TRUE	0.00182371	21.5244
705	rs12588969	C	G	C	G	-0.1297	0.0551757	0.6875	0.791637	FALSE	TRUE	FALSE	Glioblastoma	14	102764421	0.620872	0.111553	243	287137	287380	GBM	TRUE	reported	textfile	14	103230758	0.0127	1.74e-24	14287	GCST90274798.csv	TRUE	reported	Interleukin-12 subunit beta levels	2	TRUE	0.00724724	104.283
706	rs12766137	C	G	C	G	0.0709	0.10252	0.8109	0.808158	FALSE	TRUE	FALSE	Glioblastoma	10	92766026	0.370741	0.114537	243	287137	287380	GBM	TRUE	reported	textfile	10	94525783	0.0149	1.95e-06	14726	GCST90274798.csv	TRUE	reported	Interleukin-12 subunit beta levels	2	TRUE	0.00153521	22.6392
707	rs1398590	A	G	A	G	-0.197	0.0123179	0.0298	0.0210459	FALSE	FALSE	FALSE	Glioblastoma	12	17161137	0.968674	0.313664	243	287137	287380	GBM	TRUE	reported	textfile	12	17314071	0.0363	5.73e-08	14726	GCST90274798.csv	TRUE	reported	Interleukin-12 subunit beta levels	2	TRUE	0.00199603	29.4483
708	rs144850787	T	G	T	G	0.3161	0.0117429	0.9869	0.992083	FALSE	FALSE	FALSE	Glioblastoma	5	159266356	0.981362	0.50267	243	287137	287380	GBM	TRUE	reported	textfile	5	158693364	0.056	1.66e-08	14287	GCST90274798.csv	TRUE	reported	Interleukin-12 subunit beta levels	2	TRUE	0.00222518	31.8575
709	rs148549227	T	C	T	C	0.1088	-0.0552013	0.0889	0.0924564	FALSE	FALSE	FALSE	Glioblastoma	3	171630920	0.727673	0.158522	243	287137	287380	GBM	TRUE	reported	textfile	3	171348710	0.0228	1.82e-06	12403	GCST90274798.csv	TRUE	reported	Interleukin-12 subunit beta levels	2	TRUE	0.00183259	22.7676
710	rs149993822	T	C	T	C	0.0984	-0.119876	0.1662	0.152549	FALSE	FALSE	FALSE	Glioblastoma	2	111289383	0.364041	0.132067	243	287137	287380	GBM	TRUE	reported	textfile	2	112046960	0.0194	3.93e-07	14287	GCST90274798.csv	TRUE	reported	Interleukin-12 subunit beta levels	2	TRUE	0.00179748	25.7233
711	rs17056751	A	G	A	G	0.1694	-0.0469628	0.9592	0.939965	FALSE	FALSE	FALSE	Glioblastoma	5	159425192	0.811644	0.19707	243	287137	287380	GBM	TRUE	reported	textfile	5	158852200	0.0325	1.87e-07	14735	GCST90274798.csv	TRUE	reported	Interleukin-12 subunit beta levels	2	TRUE	0.00184039	27.1645
712	rs17722688	T	C	T	C	-0.0857	-0.240132	0.7246	0.721685	FALSE	FALSE	FALSE	Glioblastoma	5	159480729	0.0107852	0.094185	243	287137	287380	GBM	TRUE	reported	textfile	5	158907737	0.0131	6.07e-11	14729	GCST90274798.csv	TRUE	reported	Interleukin-12 subunit beta levels	2	TRUE	0.00289725	42.7918
713	rs1950897	T	C	T	C	0.0798	0.0217842	0.7151	0.689497	FALSE	FALSE	FALSE	Glioblastoma	14	68293424	0.825634	0.0988823	243	287137	287380	GBM	TRUE	reported	textfile	14	68760141	0.0128	4.54e-10	14735	GCST90274798.csv	TRUE	reported	Interleukin-12 subunit beta levels	2	TRUE	0.00263082	38.8622
714	rs3130510	A	G	A	G	0.1155	-0.0208346	0.2275	0.151339	FALSE	FALSE	FALSE	Glioblastoma	6	31186716	0.869585	0.126896	243	287137	287380	GBM	TRUE	reported	textfile	6	31154493	0.014	1.58e-16	14735	GCST90274798.csv	TRUE	reported	Interleukin-12 subunit beta levels	2	TRUE	0.00459787	68.0533
715	rs3184504	T	C	T	C	0.1332	-0.0883639	0.4766	0.409069	FALSE	FALSE	FALSE	Glioblastoma	12	111446804	0.339574	0.0925271	243	287137	287380	GBM	TRUE	reported	textfile	12	111884608	0.0131	2.76e-24	11785	GCST90274798.csv	TRUE	reported	Interleukin-12 subunit beta levels	2	TRUE	0.00869647	103.369
716	rs5014495	T	C	T	C	0.207	-0.258517	0.0363	0.0634225	FALSE	FALSE	FALSE	Glioblastoma	4	189606778	0.186819	0.195839	243	287137	287380	GBM	TRUE	reported	textfile	4	190527932	0.0442	2.82e-06	10208	GCST90274798.csv	TRUE	reported	Interleukin-12 subunit beta levels	2	TRUE	0.00214399	21.9286
717	rs516978	C	G	C	G	0.0721	0.143105	0.3473	0.371839	FALSE	TRUE	FALSE	Glioblastoma	12	120759750	0.127027	0.0937822	243	287137	287380	GBM	TRUE	reported	textfile	12	121197553	0.0122	3.42e-09	14725	GCST90274798.csv	TRUE	reported	Interleukin-12 subunit beta levels	2	TRUE	0.00236628	34.9214
718	rs539598	T	C	T	C	-0.0672	0.211305	0.2822	0.215331	FALSE	FALSE	FALSE	Glioblastoma	11	96292910	0.0561177	0.110624	243	287137	287380	GBM	TRUE	reported	textfile	11	96026074	0.0129	1.9e-07	14731	GCST90274798.csv	TRUE	reported	Interleukin-12 subunit beta levels	2	TRUE	0.00183877	27.1331
719	rs6750065	T	C	T	C	0.0628	0.0638142	0.7333	0.77253	FALSE	FALSE	FALSE	Glioblastoma	2	64662774	0.556251	0.10845	243	287137	287380	GBM	TRUE	reported	textfile	2	64889908	0.0134	2.78e-06	14286	GCST90274798.csv	TRUE	reported	Interleukin-12 subunit beta levels	2	TRUE	0.00153508	21.9608
720	rs6968201	T	G	T	G	-0.0622	0.109854	0.5425	0.481041	FALSE	FALSE	FALSE	Glioblastoma	7	6369165	0.229424	0.0914047	243	287137	287380	GBM	TRUE	reported	textfile	7	6408796	0.0119	1.72e-07	14287	GCST90274798.csv	TRUE	reported	Interleukin-12 subunit beta levels	2	TRUE	0.00190861	27.3166
721	rs72993671	A	G	A	G	-0.204	-0.0102053	0.0216	0.00803592	FALSE	FALSE	FALSE	Glioblastoma	11	115896865	0.983752	0.501112	243	287137	287380	GBM	TRUE	reported	textfile	11	115767583	0.0435	2.74e-06	14246	GCST90274798.csv	TRUE	reported	Interleukin-12 subunit beta levels	2	TRUE	0.00154141	21.9898
722	rs73416208	A	G	A	G	-0.1477	0.1612	0.0654	0.0877163	FALSE	FALSE	FALSE	Glioblastoma	22	37485173	0.318379	0.161556	243	287137	287380	GBM	TRUE	reported	textfile	22	37881211	0.0246	1.92e-09	14729	GCST90274798.csv	TRUE	reported	Interleukin-12 subunit beta levels	2	TRUE	0.0024415	36.0439
723	rs76428106	T	C	T	C	-0.3406	-0.624858	0.9832	0.987135	FALSE	FALSE	FALSE	Glioblastoma	13	28029870	0.11997	0.401863	243	287137	287380	GBM	TRUE	reported	textfile	13	28604007	0.0535	1.94e-10	13800	GCST90274798.csv	TRUE	reported	Interleukin-12 subunit beta levels	2	TRUE	0.00292839	40.5246
724	rs780679	T	C	T	C	-0.0695	0.0245695	0.2389	0.247403	FALSE	FALSE	FALSE	Glioblastoma	10	71354752	0.816001	0.105588	243	287137	287380	GBM	TRUE	reported	textfile	10	73114509	0.0139	5.73e-07	14729	GCST90274798.csv	TRUE	reported	Interleukin-12 subunit beta levels	2	TRUE	0.00169446	24.9966
725	rs8026767	A	G	A	G	-0.0743	-0.218507	0.2595	0.223752	FALSE	FALSE	FALSE	Glioblastoma	15	79968212	0.0449635	0.108981	243	287137	287380	GBM	TRUE	reported	textfile	15	80260554	0.0132	1.81e-08	14734	GCST90274798.csv	TRUE	reported	Interleukin-12 subunit beta levels	2	TRUE	0.00214574	31.679
726	rs9815073	A	C	A	C	0.2861	0.0522959	0.3539	0.327995	FALSE	FALSE	FALSE	Glioblastoma	3	188397894	0.593491	0.0979719	243	287137	287380	GBM	TRUE	reported	textfile	3	188115682	0.013	2.43e-107	14287	GCST90274798.csv	TRUE	reported	Interleukin-12 subunit beta levels	2	TRUE	0.0327891	484.271
727	rs9965402	A	G	A	G	0.0918	-0.131952	0.9081	0.905911	FALSE	FALSE	FALSE	Glioblastoma	18	29044927	0.393813	0.154742	243	287137	287380	GBM	TRUE	reported	textfile	18	26624891	0.0201	4.94e-06	14729	GCST90274798.csv	TRUE	reported	Interleukin-12 subunit beta levels	2	TRUE	0.00141418	20.8562
728	rs10446322	A	G	A	G	0.064	-0.0293598	0.3961	0.309025	FALSE	FALSE	FALSE	Glioblastoma	3	143349408	0.764621	0.0980562	243	287137	287380	GBM	TRUE	reported	textfile	3	143068250	0.0132	1.24e-06	11777	GCST90274799.csv	TRUE	reported	Interleukin-13 levels	2	TRUE	0.0019921	23.5038
729	rs10917637	A	G	A	G	0.0692	-0.067974	0.3447	0.321517	FALSE	FALSE	FALSE	Glioblastoma	1	162908861	0.484295	0.0971875	243	287137	287380	GBM	TRUE	reported	textfile	1	162878651	0.0136	3.61e-07	11772	GCST90274799.csv	TRUE	reported	Interleukin-13 levels	2	TRUE	0.00219447	25.8857
730	rs11251952	A	G	A	G	-0.1845	0.0203464	0.0751	0.072321	FALSE	FALSE	FALSE	Glioblastoma	10	3581769	0.908851	0.177717	243	287137	287380	GBM	TRUE	reported	textfile	10	3623961	0.0397	3.36e-06	11344	GCST90274799.csv	TRUE	reported	Interleukin-13 levels	2	TRUE	0.00190029	21.5941
731	rs13119159	A	G	A	G	0.0739	0.0413825	0.4958	0.480024	FALSE	FALSE	FALSE	Glioblastoma	4	40936565	0.649947	0.0911841	243	287137	287380	GBM	TRUE	reported	textfile	4	40938582	0.0132	2.16e-08	11344	GCST90274799.csv	TRUE	reported	Interleukin-13 levels	2	TRUE	0.00275535	31.3375
732	rs141726773	T	C	T	C	0.2093	0.0641276	0.9682	0.956052	FALSE	FALSE	FALSE	Glioblastoma	13	41235956	0.778719	0.228223	243	287137	287380	GBM	TRUE	reported	textfile	13	41810092	0.0446	2.69e-06	11344	GCST90274799.csv	TRUE	reported	Interleukin-13 levels	2	TRUE	0.00193758	22.0187
733	rs149979178	A	G	A	G	0.1832	0.0714698	0.9229	0.922765	FALSE	FALSE	FALSE	Glioblastoma	7	62539151	0.689588	0.178936	243	287137	287380	GBM	TRUE	reported	textfile	7	61999529	0.039	2.63e-06	6901	GCST90274799.csv	TRUE	reported	Interleukin-13 levels	2	TRUE	0.0031873	22.0595
734	rs183684201	C	G	C	G	-0.2968	-0.194021	0.9858	0.968157	FALSE	TRUE	FALSE	Glioblastoma	5	9974531	0.449285	0.256436	243	287137	287380	GBM	TRUE	reported	textfile	5	9974643	0.0628	2.29e-06	11782	GCST90274799.csv	TRUE	reported	Interleukin-13 levels	2	TRUE	0.0018922	22.3324
735	rs55924857	T	C	T	C	-0.0934	-0.164922	0.8535	0.831546	FALSE	FALSE	FALSE	Glioblastoma	15	57538496	0.177859	0.122402	243	287137	287380	GBM	TRUE	reported	textfile	15	57830694	0.0183	3.33e-07	11792	GCST90274799.csv	TRUE	reported	Interleukin-13 levels	2	TRUE	0.00220417	26.0446
736	rs59235092	A	G	A	G	0.2122	0.370866	0.0274	0.0324025	FALSE	FALSE	FALSE	Glioblastoma	16	79944024	0.16163	0.264978	243	287137	287380	GBM	TRUE	reported	textfile	16	79977921	0.0439	1.34e-06	11784	GCST90274799.csv	TRUE	reported	Interleukin-13 levels	2	TRUE	0.00197883	23.3608
737	rs76219628	A	G	A	G	0.169	0.306182	0.0397	0.0273169	FALSE	FALSE	FALSE	Glioblastoma	7	154626599	0.263684	0.273933	243	287137	287380	GBM	TRUE	reported	textfile	7	154418309	0.0357	2.2e-06	11344	GCST90274799.csv	TRUE	reported	Interleukin-13 levels	2	TRUE	0.00197158	22.4058
738	rs9881117	A	G	A	G	-0.0656	0.0912194	0.3094	0.387772	FALSE	FALSE	FALSE	Glioblastoma	3	123984113	0.332451	0.0941193	243	287137	287380	GBM	TRUE	reported	textfile	3	123702960	0.0141	3.28e-06	11791	GCST90274799.csv	TRUE	reported	Interleukin-13 levels	2	TRUE	0.00183241	21.6419
739	rs117428573	A	C	A	C	-0.3132	0.0129476	0.0119	0.0146061	FALSE	FALSE	FALSE	Glioblastoma	8	27839464	0.973143	0.384584	243	287137	287380	GBM	TRUE	reported	textfile	8	27696981	0.0684	4.67e-06	10857	GCST90274800.csv	TRUE	reported	Interleukin-15 receptor subunit alpha levels	2	TRUE	0.00192745	20.9629
740	rs117484888	A	G	A	G	0.3794	0.481551	0.0158	0.00208122	FALSE	FALSE	FALSE	Glioblastoma	21	13931456	0.645399	1.04648	243	287137	287380	GBM	TRUE	reported	textfile	21	15303777	0.0799	2.05e-06	7423	GCST90274800.csv	TRUE	reported	Interleukin-15 receptor subunit alpha levels	2	TRUE	0.00302834	22.5416
741	rs12570881	A	T	A	T	-0.0867	-0.0384593	0.8028	0.819263	FALSE	TRUE	FALSE	Glioblastoma	10	5773231	0.748826	0.120115	243	287137	287380	GBM	TRUE	reported	textfile	10	5815194	0.0174	6.27e-07	11344	GCST90274800.csv	TRUE	reported	Interleukin-15 receptor subunit alpha levels	2	TRUE	0.00218386	24.8235
742	rs145793996	A	G	A	G	-0.2278	-0.085325	0.9801	0.968057	FALSE	FALSE	FALSE	Glioblastoma	11	37572544	0.742489	0.259694	243	287137	287380	GBM	TRUE	reported	textfile	11	37594094	0.0492	3.66e-06	11779	GCST90274800.csv	TRUE	reported	Interleukin-15 receptor subunit alpha levels	2	TRUE	0.00181668	21.434
743	rs192538756	A	T	A	T	0.1159	-0.0172101	0.8743	0.857498	FALSE	TRUE	FALSE	Glioblastoma	20	2648748	0.896504	0.132305	243	287137	287380	GBM	TRUE	reported	textfile	20	2629394	0.0241	1.52e-06	9461	GCST90274800.csv	TRUE	reported	Interleukin-15 receptor subunit alpha levels	2	TRUE	0.00243857	23.1228
744	rs2228059	T	G	T	G	0.3692	0.136325	0.5146	0.536119	FALSE	FALSE	FALSE	Glioblastoma	10	5960405	0.135971	0.0914337	243	287137	287380	GBM	TRUE	reported	textfile	10	6002368	0.0127	8.39e-186	11344	GCST90274800.csv	TRUE	reported	Interleukin-15 receptor subunit alpha levels	2	TRUE	0.0693336	844.966
745	rs2836464	A	G	A	G	0.0796	-0.273882	0.8384	0.858155	FALSE	FALSE	FALSE	Glioblastoma	21	38524668	0.0345358	0.129571	243	287137	287380	GBM	TRUE	reported	textfile	21	39896592	0.0169	2.48e-06	11791	GCST90274800.csv	TRUE	reported	Interleukin-15 receptor subunit alpha levels	2	TRUE	0.00187796	22.1809
746	rs4459616	T	C	T	C	0.14	-0.0480835	0.0658	0.0508563	FALSE	FALSE	FALSE	Glioblastoma	18	12175380	0.814638	0.205094	243	287137	287380	GBM	TRUE	reported	textfile	18	12175379	0.0294	1.92e-06	9899	GCST90274800.csv	TRUE	reported	Interleukin-15 receptor subunit alpha levels	2	TRUE	0.00228547	22.6712
747	rs6845172	C	G	C	G	0.0778	0.079389	0.8203	0.784142	FALSE	TRUE	FALSE	Glioblastoma	4	139736199	0.474065	0.110897	243	287137	287380	GBM	TRUE	reported	textfile	4	140657353	0.0162	1.57e-06	11772	GCST90274800.csv	TRUE	reported	Interleukin-15 receptor subunit alpha levels	2	TRUE	0.00195537	23.0598
748	rs7137828	T	C	T	C	-0.0748	0.0769464	0.5243	0.585068	FALSE	FALSE	FALSE	Glioblastoma	12	111494996	0.404612	0.0923269	243	287137	287380	GBM	TRUE	reported	textfile	12	111932800	0.0133	1.87e-08	11344	GCST90274800.csv	TRUE	reported	Interleukin-15 receptor subunit alpha levels	2	TRUE	0.00278051	31.6245
749	rs7898286	T	G	T	G	-0.1967	-0.0840701	0.3975	0.320613	FALSE	FALSE	FALSE	Glioblastoma	10	5967499	0.390838	0.0979726	243	287137	287380	GBM	TRUE	reported	textfile	10	6009462	0.0135	4.34e-48	11344	GCST90274800.csv	TRUE	reported	Interleukin-15 receptor subunit alpha levels	2	TRUE	0.0183706	212.258
750	rs9270551	A	G	A	G	0.0749	-0.0488549	0.7077	0.669117	FALSE	FALSE	FALSE	Glioblastoma	6	32592724	0.613717	0.0967857	243	287137	287380	GBM	TRUE	reported	textfile	6	32560501	0.0153	9.81e-07	11344	GCST90274800.csv	TRUE	reported	Interleukin-15 receptor subunit alpha levels	2	TRUE	0.00210813	23.961
751	rs12599620	T	C	T	C	-0.0726	-0.205732	0.7391	0.690395	FALSE	FALSE	FALSE	Glioblastoma	16	7961844	0.0364872	0.0983675	243	287137	287380	GBM	TRUE	reported	textfile	16	8011846	0.0153	2.08e-06	11336	GCST90274801.csv	TRUE	reported	Interleukin-17A levels	2	TRUE	0.0019823	22.512
752	rs1462017	C	G	C	G	-0.0893	-0.1269	0.1776	0.137564	FALSE	TRUE	FALSE	Glioblastoma	8	69194157	0.335344	0.13172	243	287137	287380	GBM	TRUE	reported	textfile	8	70106392	0.017	1.5e-07	11774	GCST90274801.csv	TRUE	reported	Interleukin-17A levels	2	TRUE	0.00233811	27.5887
753	rs17448036	A	G	A	G	-0.0585	0.129208	0.5609	0.507143	FALSE	FALSE	FALSE	Glioblastoma	3	189861722	0.155788	0.0910315	243	287137	287380	GBM	TRUE	reported	textfile	3	189579511	0.0128	4.87e-06	11783	GCST90274801.csv	TRUE	reported	Interleukin-17A levels	2	TRUE	0.00176957	20.8842
754	rs2429911	T	C	T	C	0.2309	-0.45651	0.0251	0.010434	FALSE	FALSE	FALSE	Glioblastoma	17	2368763	0.293842	0.434883	243	287137	287380	GBM	TRUE	reported	textfile	17	2272057	0.0486	2.02e-06	11294	GCST90274801.csv	TRUE	reported	Interleukin-17A levels	2	TRUE	0.00199462	22.5683
755	rs33998516	A	C	A	C	-0.0802	-0.0463408	0.7781	0.705841	FALSE	FALSE	FALSE	Glioblastoma	1	96156824	0.643782	0.100214	243	287137	287380	GBM	TRUE	reported	textfile	1	96622380	0.0164	1.01e-06	11336	GCST90274801.csv	TRUE	reported	Interleukin-17A levels	2	TRUE	0.00210516	23.9103
756	rs34557923	T	G	T	G	0.2446	-0.11799	0.9819	0.986887	FALSE	FALSE	FALSE	Glioblastoma	10	66196007	0.76958	0.4028	243	287137	287380	GBM	TRUE	reported	textfile	10	67955765	0.0517	2.23e-06	10913	GCST90274801.csv	TRUE	reported	Interleukin-17A levels	2	TRUE	0.00204691	22.3796
757	rs4877075	A	G	A	G	0.0908	0.169505	0.1411	0.166955	FALSE	FALSE	FALSE	Glioblastoma	9	89361471	0.161865	0.121177	243	287137	287380	GBM	TRUE	reported	textfile	9	91976386	0.0192	2.25e-06	11336	GCST90274801.csv	TRUE	reported	Interleukin-17A levels	2	TRUE	0.00196904	22.3611
758	rs75788494	T	C	T	C	-0.2432	-0.141259	0.021	0.0137197	FALSE	FALSE	FALSE	Glioblastoma	2	13328501	0.712574	0.383438	243	287137	287380	GBM	TRUE	reported	textfile	2	13468626	0.0525	3.61e-06	10574	GCST90274801.csv	TRUE	reported	Interleukin-17A levels	2	TRUE	0.0020253	21.4549
759	rs77529534	T	C	T	C	-0.1279	-0.0747862	0.9323	0.880455	FALSE	FALSE	FALSE	Glioblastoma	9	27215499	0.602458	0.14358	243	287137	287380	GBM	TRUE	reported	textfile	9	27215497	0.0272	2.57e-06	11775	GCST90274801.csv	TRUE	reported	Interleukin-17A levels	2	TRUE	0.00187425	22.107
760	rs77595989	T	G	T	G	0.1696	-0.151827	0.9648	0.94598	FALSE	FALSE	FALSE	Glioblastoma	12	117692888	0.450421	0.201172	243	287137	287380	GBM	TRUE	reported	textfile	12	118130693	0.0371	4.84e-06	11767	GCST90274801.csv	TRUE	reported	Interleukin-17A levels	2	TRUE	0.00177283	20.8944
761	rs79982350	C	G	C	G	-0.1467	-0.209248	0.0555	0.0537562	FALSE	TRUE	FALSE	Glioblastoma	9	31560032	0.304771	0.203894	243	287137	287380	GBM	TRUE	reported	textfile	9	31560030	0.0295	6.6e-07	11336	GCST90274801.csv	TRUE	reported	Interleukin-17A levels	2	TRUE	0.00217676	24.7252
762	rs1072074	A	G	A	G	-0.0649	-0.0716669	0.5847	0.526365	FALSE	FALSE	FALSE	Glioblastoma	4	24756697	0.451219	0.0951266	243	287137	287380	GBM	TRUE	reported	textfile	4	24758319	0.0141	4.17e-06	11785	GCST90274802.csv	TRUE	reported	Interleukin-17C levels	2	TRUE	0.00179449	21.1825
763	rs10870773	A	G	A	G	-0.0816	0.103342	0.8025	0.741789	FALSE	FALSE	FALSE	Glioblastoma	13	43822273	0.319778	0.10387	243	287137	287380	GBM	TRUE	reported	textfile	13	44396409	0.0171	1.82e-06	11345	GCST90274802.csv	TRUE	reported	Interleukin-17C levels	2	TRUE	0.00200315	22.7673
764	rs114882743	A	T	A	T	-0.3259	0.707813	0.9804	0.994193	FALSE	TRUE	FALSE	Glioblastoma	1	176961118	0.220126	0.577245	243	287137	287380	GBM	TRUE	reported	textfile	1	176930254	0.0548	2.73e-09	11345	GCST90274802.csv	TRUE	reported	Interleukin-17C levels	2	TRUE	0.00310779	35.3615
765	rs11931996	T	C	T	C	-0.1219	-0.177397	0.9068	0.94516	FALSE	FALSE	FALSE	Glioblastoma	4	151370757	0.379543	0.201877	243	287137	287380	GBM	TRUE	reported	textfile	4	152291909	0.0262	3.28e-06	11345	GCST90274802.csv	TRUE	reported	Interleukin-17C levels	2	TRUE	0.00190446	21.6435
766	rs12092228	T	G	T	G	0.1508	0.349485	0.0512	0.0573919	FALSE	FALSE	FALSE	Glioblastoma	1	242372703	0.0708745	0.193483	243	287137	287380	GBM	TRUE	reported	textfile	1	242536005	0.0327	4e-06	9892	GCST90274802.csv	TRUE	reported	Interleukin-17C levels	2	TRUE	0.00214531	21.2627
767	rs12863903	T	C	T	C	-0.0857	0.0952353	0.1597	0.173814	FALSE	FALSE	FALSE	Glioblastoma	13	95986397	0.428126	0.120186	243	287137	287380	GBM	TRUE	reported	textfile	13	96638651	0.018	1.93e-06	11345	GCST90274802.csv	TRUE	reported	Interleukin-17C levels	2	TRUE	0.00199409	22.6642
768	rs12895022	T	C	T	C	0.1091	0.279376	0.0906	0.0940462	FALSE	FALSE	FALSE	Glioblastoma	14	101866897	0.076143	0.157526	243	287137	287380	GBM	TRUE	reported	textfile	14	102333234	0.0236	3.78e-06	11774	GCST90274802.csv	TRUE	reported	Interleukin-17C levels	2	TRUE	0.00181182	21.3674
769	rs17700884	T	G	T	G	-0.105	0.017709	0.3783	0.502916	FALSE	FALSE	FALSE	Glioblastoma	16	88618087	0.845986	0.0911697	243	287137	287380	GBM	TRUE	reported	textfile	16	88684495	0.0136	1.16e-14	11775	GCST90274802.csv	TRUE	reported	Interleukin-17C levels	2	TRUE	0.00503671	59.5974
770	rs1920106	T	C	T	C	0.0633	-0.0508056	0.3948	0.412899	FALSE	FALSE	FALSE	Glioblastoma	7	21200481	0.582665	0.0924586	243	287137	287380	GBM	TRUE	reported	textfile	7	21240100	0.0132	1.62e-06	11792	GCST90274802.csv	TRUE	reported	Interleukin-17C levels	2	TRUE	0.00194637	22.9925
771	rs2814092	C	G	C	G	0.0624	0.0134538	0.6437	0.640139	FALSE	TRUE	FALSE	Glioblastoma	6	65837453	0.887046	0.0947163	243	287137	287380	GBM	TRUE	reported	textfile	6	66547346	0.0135	3.8e-06	11792	GCST90274802.csv	TRUE	reported	Interleukin-17C levels	2	TRUE	0.00180854	21.3613
772	rs39779	C	G	C	G	0.1077	-0.472563	0.1032	0.130661	FALSE	TRUE	FALSE	Glioblastoma	16	8343904	0.00128212	0.146761	243	287137	287380	GBM	TRUE	reported	textfile	16	8393906	0.0227	2.09e-06	11345	GCST90274802.csv	TRUE	reported	Interleukin-17C levels	2	TRUE	0.00198022	22.5062
773	rs554604740	A	G	A	G	0.1926	-0.23254	0.0286	0.0175148	FALSE	FALSE	FALSE	Glioblastoma	12	52356468	0.490314	0.337107	243	287137	287380	GBM	TRUE	reported	textfile	12	52750252	0.0401	1.56e-06	11149	GCST90274802.csv	TRUE	reported	Interleukin-17C levels	2	TRUE	0.00206486	23.0646
774	rs59356989	A	G	A	G	-0.0882	0.0174731	0.8432	0.83263	FALSE	FALSE	FALSE	Glioblastoma	5	108088065	0.886476	0.122391	243	287137	287380	GBM	TRUE	reported	textfile	5	107423766	0.0177	6.26e-07	11790	GCST90274802.csv	TRUE	reported	Interleukin-17C levels	2	TRUE	0.00210166	24.8266
775	rs72815428	T	C	T	C	-0.1673	0.470606	0.0423	0.0129072	FALSE	FALSE	FALSE	Glioblastoma	5	175409303	0.240151	0.400649	243	287137	287380	GBM	TRUE	reported	textfile	5	174836306	0.0366	4.85e-06	11775	GCST90274802.csv	TRUE	reported	Interleukin-17C levels	2	TRUE	0.00177133	20.8908
776	rs75246422	T	C	T	C	-0.0951	-0.0392881	0.1233	0.135354	FALSE	FALSE	FALSE	Glioblastoma	5	174752757	0.767496	0.132887	243	287137	287380	GBM	TRUE	reported	textfile	5	174179760	0.0201	2.23e-06	11793	GCST90274802.csv	TRUE	reported	Interleukin-17C levels	2	TRUE	0.00189462	22.3818
777	rs77654242	T	G	T	G	-0.2174	0.118681	0.9707	0.972659	FALSE	FALSE	FALSE	Glioblastoma	2	135917758	0.670874	0.279283	243	287137	287380	GBM	TRUE	reported	textfile	2	136675328	0.0469	3.56e-06	10294	GCST90274802.csv	TRUE	reported	Interleukin-17C levels	2	TRUE	0.00208297	21.4827
778	rs8015296	C	G	C	G	-0.1162	0.0259193	0.0991	0.0816216	FALSE	TRUE	FALSE	Glioblastoma	14	92297563	0.876089	0.166226	243	287137	287380	GBM	TRUE	reported	textfile	14	92763907	0.0253	4.37e-06	9461	GCST90274802.csv	TRUE	reported	Interleukin-17C levels	2	TRUE	0.00222468	21.0901
779	rs113552426	C	G	C	G	-0.278	0.796142	0.9792	0.996023	FALSE	TRUE	FALSE	Glioblastoma	16	84696829	0.2636	0.712162	243	287137	287380	GBM	TRUE	reported	textfile	16	84730435	0.0581	1.71e-06	11249	GCST90274803.csv	TRUE	reported	Interleukin-18 levels	2	TRUE	0.00203114	22.8908
780	rs11605127	C	G	C	G	-0.0629	-0.157851	0.7543	0.643022	FALSE	TRUE	FALSE	Glioblastoma	11	268430	0.0974316	0.0952381	243	287137	287380	GBM	TRUE	reported	textfile	11	268430	0.0137	4.41e-06	14730	GCST90274803.csv	TRUE	reported	Interleukin-18 levels	2	TRUE	0.00142901	21.0766
781	rs12201187	A	T	A	T	0.0676	-0.0147882	0.2767	0.362567	FALSE	TRUE	FALSE	Glioblastoma	6	162364046	0.87675	0.0953523	243	287137	287380	GBM	TRUE	reported	textfile	6	162785078	0.0138	9.65e-07	13245	GCST90274803.csv	TRUE	reported	Interleukin-18 levels	2	TRUE	0.00180841	23.9922
782	rs12648080	A	G	A	G	0.072	0.0606383	0.8077	0.8441	FALSE	FALSE	FALSE	Glioblastoma	4	120972146	0.626666	0.124661	243	287137	287380	GBM	TRUE	reported	textfile	4	121893301	0.0146	8.16e-07	14743	GCST90274803.csv	TRUE	reported	Interleukin-18 levels	2	TRUE	0.00164686	24.3165
783	rs12681624	C	G	C	G	-0.0935	0.216742	0.8179	0.802439	FALSE	TRUE	FALSE	Glioblastoma	8	143524002	0.0583297	0.114484	243	287137	287380	GBM	TRUE	reported	textfile	8	144606172	0.0157	2.59e-09	13657	GCST90274803.csv	TRUE	reported	Interleukin-18 levels	2	TRUE	0.00259025	35.4618
784	rs12711729	T	C	T	C	-0.0702	0.0694371	0.7336	0.718561	FALSE	FALSE	FALSE	Glioblastoma	2	125993444	0.494456	0.10163	243	287137	287380	GBM	TRUE	reported	textfile	2	126751021	0.0153	4.47e-06	11345	GCST90274803.csv	TRUE	reported	Interleukin-18 levels	2	TRUE	0.00185217	21.0482
785	rs139760701	A	T	A	T	-0.3049	-1.03919	0.989	0.995077	FALSE	TRUE	FALSE	Glioblastoma	3	115283053	0.0149868	0.427176	243	287137	287380	GBM	TRUE	reported	textfile	3	115001900	0.0604	4.46e-07	13809	GCST90274803.csv	TRUE	reported	Interleukin-18 levels	2	TRUE	0.00184195	25.4787
786	rs1403742	A	T	A	T	-0.0567	0.104298	0.371	0.388215	FALSE	TRUE	FALSE	Glioblastoma	20	52673277	0.263152	0.0932084	243	287137	287380	GBM	TRUE	reported	textfile	20	51289816	0.0124	4.82e-06	14296	GCST90274803.csv	TRUE	reported	Interleukin-18 levels	2	TRUE	0.00146041	20.9056
787	rs148504635	A	C	A	C	0.2532	0.717095	0.9857	0.985919	FALSE	FALSE	FALSE	Glioblastoma	16	54127552	0.0698393	0.39554	243	287137	287380	GBM	TRUE	reported	textfile	16	54161464	0.0525	1.42e-06	14737	GCST90274803.csv	TRUE	reported	Interleukin-18 levels	2	TRUE	0.00157585	23.2568
788	rs17229943	A	C	A	C	-0.16	-0.0792879	0.9351	0.8975	FALSE	FALSE	FALSE	Glioblastoma	5	69386709	0.60476	0.153193	243	287137	287380	GBM	TRUE	reported	textfile	5	68682536	0.0267	2.07e-09	14744	GCST90274803.csv	TRUE	reported	Interleukin-18 levels	2	TRUE	0.00242966	35.9053
789	rs2108621	T	C	T	C	0.0581	0.11356	0.3565	0.298491	FALSE	FALSE	FALSE	Glioblastoma	19	5344978	0.251733	0.0990795	243	287137	287380	GBM	TRUE	reported	textfile	19	5344989	0.0126	4.01e-06	14296	GCST90274803.csv	TRUE	reported	Interleukin-18 levels	2	TRUE	0.00148508	21.2594
790	rs2954016	T	C	T	C	-0.0759	0.134157	0.3451	0.376555	FALSE	FALSE	FALSE	Glioblastoma	8	125390243	0.167216	0.0971306	243	287137	287380	GBM	TRUE	reported	textfile	8	126402485	0.0156	1.14e-06	13421	GCST90274803.csv	TRUE	reported	Interleukin-18 levels	2	TRUE	0.0017607	23.6684
791	rs35495214	T	C	T	C	0.1374	0.417137	0.0465	0.0190935	FALSE	FALSE	FALSE	Glioblastoma	11	112562996	0.19561	0.322322	243	287137	287380	GBM	TRUE	reported	textfile	11	112433719	0.0291	2.34e-06	14735	GCST90274803.csv	TRUE	reported	Interleukin-18 levels	2	TRUE	0.00151071	22.2909
792	rs385076	T	C	T	C	-0.1857	-0.00939924	0.3734	0.35456	FALSE	FALSE	FALSE	Glioblastoma	2	32264782	0.921132	0.0949341	243	287137	287380	GBM	TRUE	reported	textfile	2	32489851	0.0123	1.68e-51	14296	GCST90274803.csv	TRUE	reported	Interleukin-18 levels	2	TRUE	0.0156938	227.904
793	rs4140444	A	G	A	G	0.2157	-0.0247297	0.0204	0.0187595	FALSE	FALSE	FALSE	Glioblastoma	6	38332626	0.941414	0.336491	243	287137	287380	GBM	TRUE	reported	textfile	6	38300402	0.0461	2.88e-06	14741	GCST90274803.csv	TRUE	reported	Interleukin-18 levels	2	TRUE	0.00148295	21.8897
794	rs56836641	T	C	T	C	-0.163	-0.0134034	0.0477	0.0707597	FALSE	FALSE	FALSE	Glioblastoma	7	155845280	0.939703	0.177192	243	287137	287380	GBM	TRUE	reported	textfile	7	155637974	0.0301	6.12e-08	14743	GCST90274803.csv	TRUE	reported	Interleukin-18 levels	2	TRUE	0.00198515	29.3213
795	rs5744249	A	C	A	C	0.2039	0.130972	0.7618	0.757065	FALSE	FALSE	FALSE	Glioblastoma	11	112154583	0.215271	0.10569	243	287137	287380	GBM	TRUE	reported	textfile	11	112025306	0.0135	1.53e-51	14742	GCST90274803.csv	TRUE	reported	Interleukin-18 levels	2	TRUE	0.0152385	228.091
796	rs57954386	C	G	C	G	-0.1248	-0.119082	0.0665	0.0304798	FALSE	TRUE	FALSE	Glioblastoma	11	86975139	0.651484	0.26363	243	287137	287380	GBM	TRUE	reported	textfile	11	86686181	0.0259	1.45e-06	12201	GCST90274803.csv	TRUE	reported	Interleukin-18 levels	2	TRUE	0.00189937	23.2145
797	rs60235102	T	C	T	C	0.1154	-0.163858	0.9237	0.897653	FALSE	FALSE	FALSE	Glioblastoma	11	105190161	0.278606	0.151236	243	287137	287380	GBM	TRUE	reported	textfile	11	105060888	0.0225	2.91e-07	14722	GCST90274803.csv	TRUE	reported	Interleukin-18 levels	2	TRUE	0.00178363	26.3019
798	rs67424072	T	G	T	G	-0.082	0.0670262	0.8341	0.803512	FALSE	FALSE	FALSE	Glioblastoma	7	11064540	0.560491	0.115143	243	287137	287380	GBM	TRUE	reported	textfile	7	11104167	0.0165	6.71e-07	14296	GCST90274803.csv	TRUE	reported	Interleukin-18 levels	2	TRUE	0.00172463	24.6944
799	rs77994606	A	G	A	G	-0.2314	-0.0109197	0.9814	0.977881	FALSE	FALSE	FALSE	Glioblastoma	18	31183761	0.971948	0.310528	243	287137	287380	GBM	TRUE	reported	textfile	18	28763724	0.0472	9.46e-07	14743	GCST90274803.csv	TRUE	reported	Interleukin-18 levels	2	TRUE	0.00162761	24.0317
800	rs116935210	A	G	A	G	0.2387	-0.229651	0.9848	0.939729	FALSE	FALSE	FALSE	Glioblastoma	22	34508602	0.236781	0.194114	243	287137	287380	GBM	TRUE	reported	textfile	22	34904594	0.0512	3.13e-06	14733	GCST90274804.csv	TRUE	reported	interleukin-18 receptor 1 levels	2	TRUE	0.0014731	21.7323
801	rs117145942	A	G	A	G	-0.3006	-0.288078	0.0131	0.00552433	FALSE	FALSE	FALSE	Glioblastoma	7	29651061	0.640571	0.616999	243	287137	287380	GBM	TRUE	reported	textfile	7	29690677	0.0649	3.63e-06	13164	GCST90274804.csv	TRUE	reported	interleukin-18 receptor 1 levels	2	TRUE	0.00162702	21.4498
802	rs117195704	A	G	A	G	-0.1505	0.365609	0.0389	0.0243981	FALSE	FALSE	FALSE	Glioblastoma	10	59619951	0.217269	0.296322	243	287137	287380	GBM	TRUE	reported	textfile	10	61379709	0.0313	1.52e-06	14730	GCST90274804.csv	TRUE	reported	interleukin-18 receptor 1 levels	2	TRUE	0.00156711	23.1167
803	rs117599131	A	C	A	C	-0.1483	-0.161816	0.0536	0.0523084	FALSE	FALSE	FALSE	Glioblastoma	16	87893276	0.420797	0.201004	243	287137	287380	GBM	TRUE	reported	textfile	16	87926882	0.0317	2.89e-06	13231	GCST90274804.csv	TRUE	reported	interleukin-18 receptor 1 levels	2	TRUE	0.0016514	21.8826
804	rs1760941	A	C	A	C	0.0657	0.0839215	0.7591	0.805534	FALSE	FALSE	FALSE	Glioblastoma	14	20461879	0.473596	0.117104	243	287137	287380	GBM	TRUE	reported	textfile	14	20930038	0.0142	3.71e-06	14295	GCST90274804.csv	TRUE	reported	interleukin-18 receptor 1 levels	2	TRUE	0.00149527	21.4039
805	rs2570479	A	C	A	C	0.066	-0.0190294	0.5583	0.406541	FALSE	FALSE	FALSE	Glioblastoma	2	103913719	0.837319	0.0926797	243	287137	287380	GBM	TRUE	reported	textfile	2	104530177	0.0135	1.01e-06	11345	GCST90274804.csv	TRUE	reported	interleukin-18 receptor 1 levels	2	TRUE	0.00210233	23.897
806	rs2732865	A	C	A	C	0.3635	-0.124336	0.0405	0.0209627	FALSE	FALSE	FALSE	Glioblastoma	2	102785321	0.696663	0.318951	243	287137	287380	GBM	TRUE	reported	textfile	2	103401780	0.0303	3.7e-33	14743	GCST90274804.csv	TRUE	reported	interleukin-18 receptor 1 levels	2	TRUE	0.0096676	143.901
807	rs28929474	T	C	T	C	0.2643	0.520557	0.0204	0.0198043	FALSE	FALSE	FALSE	Glioblastoma	14	94378610	0.105225	0.321325	243	287137	287380	GBM	TRUE	reported	textfile	14	94844947	0.0445	2.86e-09	14743	GCST90274804.csv	TRUE	reported	interleukin-18 receptor 1 levels	2	TRUE	0.00238699	35.2708
808	rs34174304	A	G	A	G	0.073	-0.0451307	0.8157	0.841514	FALSE	FALSE	FALSE	Glioblastoma	20	52577438	0.714278	0.123268	243	287137	287380	GBM	TRUE	reported	textfile	20	51193977	0.0149	9.62e-07	14725	GCST90274804.csv	TRUE	reported	interleukin-18 receptor 1 levels	2	TRUE	0.00162746	24.0002
809	rs35021151	A	G	A	G	-0.1646	-0.605487	0.0317	0.0350994	FALSE	FALSE	FALSE	Glioblastoma	3	58429057	0.0155486	0.250269	243	287137	287380	GBM	TRUE	reported	textfile	3	58414784	0.0342	1.49e-06	14735	GCST90274804.csv	TRUE	reported	interleukin-18 receptor 1 levels	2	TRUE	0.00156955	23.1605
810	rs55871806	C	G	C	G	0.5302	0.226657	0.1737	0.210034	FALSE	TRUE	FALSE	Glioblastoma	2	102264346	0.0427563	0.11187	243	287137	287380	GBM	TRUE	reported	textfile	2	102880806	0.0152	1e-200	14733	GCST90274804.csv	TRUE	reported	interleukin-18 receptor 1 levels	2	TRUE	0.076285	1216.56
811	rs62257659	A	G	A	G	-0.2015	0.132663	0.9745	0.986544	FALSE	FALSE	FALSE	Glioblastoma	3	79540268	0.725013	0.377132	243	287137	287380	GBM	TRUE	reported	textfile	3	79589418	0.042	1.61e-06	14727	GCST90274804.csv	TRUE	reported	interleukin-18 receptor 1 levels	2	TRUE	0.00156048	23.014
812	rs73176827	T	C	T	C	-0.1045	-0.0438363	0.0762	0.0599972	FALSE	FALSE	FALSE	Glioblastoma	7	156256083	0.81596	0.188346	243	287137	287380	GBM	TRUE	reported	textfile	7	156048777	0.022	2.03e-06	14733	GCST90274804.csv	TRUE	reported	interleukin-18 receptor 1 levels	2	TRUE	0.00152908	22.5594
813	rs7512350	A	G	A	G	0.0921	-0.0159015	0.1213	0.132019	FALSE	FALSE	FALSE	Glioblastoma	1	15078298	0.905371	0.133763	243	287137	287380	GBM	TRUE	reported	textfile	1	15404794	0.0201	4.6e-06	11771	GCST90274804.csv	TRUE	reported	interleukin-18 receptor 1 levels	2	TRUE	0.00178049	20.992
814	rs75366565	T	C	T	C	-0.401	-0.0628095	0.1988	0.203806	FALSE	FALSE	FALSE	Glioblastoma	2	102549829	0.576079	0.112336	243	287137	287380	GBM	TRUE	reported	textfile	2	103166288	0.0142	1.92e-175	14735	GCST90274804.csv	TRUE	reported	interleukin-18 receptor 1 levels	2	TRUE	0.0513419	797.358
815	rs7642750	A	C	A	C	0.0935	-0.0613809	0.8764	0.887484	FALSE	FALSE	FALSE	Glioblastoma	3	10538597	0.668093	0.143157	243	287137	287380	GBM	TRUE	reported	textfile	3	10580281	0.02	2.94e-06	11788	GCST90274804.csv	TRUE	reported	interleukin-18 receptor 1 levels	2	TRUE	0.00185063	21.8519
816	rs78035061	A	C	A	C	0.1039	0.0670714	0.0787	0.0727359	FALSE	FALSE	FALSE	Glioblastoma	6	801754	0.69741	0.1725	243	287137	287380	GBM	TRUE	reported	textfile	6	801754	0.0222	2.87e-06	14295	GCST90274804.csv	TRUE	reported	interleukin-18 receptor 1 levels	2	TRUE	0.00152995	21.901
817	rs78199195	A	G	A	G	-0.0956	-0.0709269	0.8928	0.914887	FALSE	FALSE	FALSE	Glioblastoma	3	147164328	0.666807	0.164742	243	287137	287380	GBM	TRUE	reported	textfile	3	146882115	0.0196	1.07e-06	14295	GCST90274804.csv	TRUE	reported	interleukin-18 receptor 1 levels	2	TRUE	0.00166149	23.7872
818	rs78357146	A	G	A	G	-0.3382	-0.559852	0.9715	0.990172	FALSE	FALSE	FALSE	Glioblastoma	17	66308933	0.21262	0.449178	243	287137	287380	GBM	TRUE	reported	textfile	17	64305051	0.0378	3.65e-19	14743	GCST90274804.csv	TRUE	reported	interleukin-18 receptor 1 levels	2	TRUE	0.0054004	80.0396
819	rs78714574	C	G	C	G	0.4727	-0.541981	0.0198	0.0289753	FALSE	TRUE	FALSE	Glioblastoma	2	102021223	0.0442181	0.269373	243	287137	287380	GBM	TRUE	reported	textfile	2	102637685	0.0474	2.01e-23	14735	GCST90274804.csv	TRUE	reported	interleukin-18 receptor 1 levels	2	TRUE	0.00670414	99.4387
820	rs79097546	T	C	T	C	-0.2754	0.207617	0.9865	0.994952	FALSE	FALSE	FALSE	Glioblastoma	22	19674796	0.73788	0.620377	243	287137	287380	GBM	TRUE	reported	textfile	22	19662319	0.056	8.75e-07	14256	GCST90274804.csv	TRUE	reported	interleukin-18 receptor 1 levels	2	TRUE	0.00169363	24.1819
821	rs80317525	A	G	A	G	0.1408	0.216534	0.0468	0.013093	FALSE	FALSE	FALSE	Glioblastoma	7	47477593	0.581744	0.393098	243	287137	287380	GBM	TRUE	reported	textfile	7	47517191	0.0299	2.49e-06	14730	GCST90274804.csv	TRUE	reported	interleukin-18 receptor 1 levels	2	TRUE	0.00150317	22.172
822	rs10233998	T	G	T	G	0.131	0.206013	0.0604	0.0406476	FALSE	FALSE	FALSE	Glioblastoma	7	89431617	0.371049	0.230308	243	287137	287380	GBM	TRUE	reported	textfile	7	89060931	0.0286	4.64e-06	11785	GCST90274805.csv	TRUE	reported	Interleukin-1-alpha levels	2	TRUE	0.00177709	20.9767
823	rs115494443	A	G	A	G	0.2658	-0.212034	0.0186	0.00976247	FALSE	FALSE	FALSE	Glioblastoma	1	116241509	0.644641	0.459724	243	287137	287380	GBM	TRUE	reported	textfile	1	116784131	0.0565	2.55e-06	10853	GCST90274805.csv	TRUE	reported	Interleukin-1-alpha levels	2	TRUE	0.00203507	22.1275
824	rs115602471	T	C	T	C	0.2215	0.119705	0.0311	0.00383593	FALSE	FALSE	FALSE	Glioblastoma	2	170108340	0.874152	0.755775	243	287137	287380	GBM	TRUE	reported	textfile	2	170964850	0.0469	2.33e-06	11340	GCST90274805.csv	TRUE	reported	Interleukin-1-alpha levels	2	TRUE	0.00196307	22.301
825	rs117537822	T	C	T	C	0.2176	-0.413872	0.9755	0.964801	FALSE	FALSE	FALSE	Glioblastoma	17	33746595	0.0931472	0.246495	243	287137	287380	GBM	TRUE	reported	textfile	17	32073614	0.0439	7.17e-07	11788	GCST90274805.csv	TRUE	reported	Interleukin-1-alpha levels	2	TRUE	0.00207991	24.5649
826	rs11759846	A	G	A	G	-0.3263	-0.073039	0.0799	0.0441961	FALSE	FALSE	FALSE	Glioblastoma	6	32618445	0.740444	0.220484	243	287137	287380	GBM	TRUE	reported	textfile	6	32586222	0.0266	1.36e-34	11788	GCST90274805.csv	TRUE	reported	Interleukin-1-alpha levels	2	TRUE	0.0126044	150.452
827	rs11878153	A	G	A	G	0.1116	-0.00621545	0.9015	0.854735	FALSE	FALSE	FALSE	Glioblastoma	18	308555	0.961536	0.128881	243	287137	287380	GBM	TRUE	reported	textfile	18	308555	0.0221	4.42e-07	11787	GCST90274805.csv	TRUE	reported	Interleukin-1-alpha levels	2	TRUE	0.00215875	25.4959
828	rs12047801	T	C	T	C	0.0783	-0.105207	0.174	0.114284	FALSE	FALSE	FALSE	Glioblastoma	1	104570782	0.456514	0.141293	243	287137	287380	GBM	TRUE	reported	textfile	1	105113404	0.0171	4.67e-06	11785	GCST90274805.csv	TRUE	reported	Interleukin-1-alpha levels	2	TRUE	0.00177595	20.9632
829	rs16886503	A	T	A	T	0.2438	-0.0629114	0.9824	0.977908	FALSE	TRUE	FALSE	Glioblastoma	8	88731788	0.841508	0.314613	243	287137	287380	GBM	TRUE	reported	textfile	8	89744017	0.0524	3.28e-06	11786	GCST90274805.csv	TRUE	reported	Interleukin-1-alpha levels	2	TRUE	0.00183333	21.6437
830	rs4767214	T	C	T	C	0.062	-0.131061	0.5326	0.489247	FALSE	FALSE	FALSE	Glioblastoma	12	114101816	0.149041	0.0908301	243	287137	287380	GBM	TRUE	reported	textfile	12	114539621	0.013	1.85e-06	11772	GCST90274805.csv	TRUE	reported	Interleukin-1-alpha levels	2	TRUE	0.00192845	22.7417
831	rs523604	A	G	A	G	0.0754	-0.0567501	0.5264	0.465291	FALSE	FALSE	FALSE	Glioblastoma	11	118885029	0.537133	0.0919545	243	287137	287380	GBM	TRUE	reported	textfile	11	118755738	0.0142	1.1e-07	10290	GCST90274805.csv	TRUE	reported	Interleukin-1-alpha levels	2	TRUE	0.00273251	28.1891
832	rs7138836	A	T	A	T	-0.0982	-0.202043	0.1141	0.105278	FALSE	TRUE	FALSE	Glioblastoma	12	103499823	0.171137	0.147632	243	287137	287380	GBM	TRUE	reported	textfile	12	103893601	0.0207	2.1e-06	11775	GCST90274805.csv	TRUE	reported	Interleukin-1-alpha levels	2	TRUE	0.00190762	22.5013
833	rs10996419	T	C	T	C	-0.1222	-0.154832	0.9188	0.886072	FALSE	FALSE	FALSE	Glioblastoma	10	65443180	0.282665	0.144117	243	287137	287380	GBM	TRUE	reported	textfile	10	67202938	0.0259	2.38e-06	11784	GCST90274806.csv	TRUE	reported	Interleukin-2 levels	2	TRUE	0.00188552	22.2571
834	rs144129701	C	G	C	G	-0.2699	-0.393211	0.9727	0.977778	FALSE	TRUE	FALSE	Glioblastoma	14	55097176	0.21304	0.315769	243	287137	287380	GBM	TRUE	reported	textfile	14	55563894	0.0576	2.79e-06	11341	GCST90274806.csv	TRUE	reported	Interleukin-2 levels	2	TRUE	0.00193228	21.9525
835	rs1671226	C	G	C	G	-0.0849	-0.0374786	0.2053	0.162574	FALSE	TRUE	FALSE	Glioblastoma	19	54991478	0.758703	0.122007	243	287137	287380	GBM	TRUE	reported	textfile	19	55502846	0.017	5.91e-07	11341	GCST90274806.csv	TRUE	reported	Interleukin-2 levels	2	TRUE	0.00219438	24.9368
836	rs28515912	A	C	A	C	-0.0723	-0.0186478	0.6969	0.620362	FALSE	FALSE	FALSE	Glioblastoma	17	253508	0.843698	0.0945797	243	287137	287380	GBM	TRUE	reported	textfile	17	103299	0.0149	1.22e-06	10723	GCST90274806.csv	TRUE	reported	Interleukin-2 levels	2	TRUE	0.00219096	23.5409
837	rs36006983	T	C	T	C	-0.0728	-0.0856283	0.7384	0.820838	FALSE	FALSE	FALSE	Glioblastoma	16	77397842	0.465522	0.117334	243	287137	287380	GBM	TRUE	reported	textfile	16	77431739	0.0153	1.95e-06	11341	GCST90274806.csv	TRUE	reported	Interleukin-2 levels	2	TRUE	0.00199234	22.6362
838	rs4703508	T	C	T	C	-0.1216	0.0853804	0.9334	0.968858	FALSE	FALSE	FALSE	Glioblastoma	5	35188700	0.74395	0.2614	243	287137	287380	GBM	TRUE	reported	textfile	5	35188802	0.026	2.91e-06	11789	GCST90274806.csv	TRUE	reported	Interleukin-2 levels	2	TRUE	0.00185199	21.8699
839	rs6535212	T	G	T	G	-0.0646	-0.0135034	0.6861	0.691309	FALSE	FALSE	FALSE	Glioblastoma	4	137314002	0.890746	0.0983068	243	287137	287380	GBM	TRUE	reported	textfile	4	138235156	0.0139	3.36e-06	11784	GCST90274806.csv	TRUE	reported	Interleukin-2 levels	2	TRUE	0.00182956	21.5954
840	rs74852566	T	G	T	G	-0.1999	-0.504508	0.0244	0.0191067	FALSE	FALSE	FALSE	Glioblastoma	10	2251609	0.12189	0.326144	243	287137	287380	GBM	TRUE	reported	textfile	10	2293803	0.0431	3.52e-06	11789	GCST90274806.csv	TRUE	reported	Interleukin-2 levels	2	TRUE	0.00182139	21.5079
841	rs75739108	T	C	T	C	0.1737	0.0179215	0.039	0.0563441	FALSE	FALSE	FALSE	Glioblastoma	3	137528626	0.928818	0.200616	243	287137	287380	GBM	TRUE	reported	textfile	3	137247468	0.038	4.85e-06	11341	GCST90274806.csv	TRUE	reported	Interleukin-2 levels	2	TRUE	0.001839	20.8908
842	rs7638939	A	T	A	T	0.0854	0.17129	0.8293	0.843382	FALSE	TRUE	FALSE	Glioblastoma	3	126272197	0.171641	0.125308	243	287137	287380	GBM	TRUE	reported	textfile	3	125991040	0.0174	9.2e-07	11769	GCST90274806.csv	TRUE	reported	Interleukin-2 levels	2	TRUE	0.00204263	24.0848
843	rs77832761	A	G	A	G	0.1922	-0.128411	0.0318	0.0460182	FALSE	FALSE	FALSE	Glioblastoma	13	85294543	0.563971	0.222568	243	287137	287380	GBM	TRUE	reported	textfile	13	85868678	0.0414	3.44e-06	11785	GCST90274806.csv	TRUE	reported	Interleukin-2 levels	2	TRUE	0.00182551	21.5493
844	rs77853517	T	C	T	C	-0.1048	0.0154718	0.8961	0.812602	FALSE	FALSE	FALSE	Glioblastoma	3	64879940	0.895751	0.118077	243	287137	287380	GBM	TRUE	reported	textfile	3	64865615	0.0217	1.37e-06	11787	GCST90274806.csv	TRUE	reported	Interleukin-2 levels	2	TRUE	0.00197488	23.32
845	rs79419497	A	G	A	G	0.2016	0.428763	0.9733	0.982454	FALSE	FALSE	FALSE	Glioblastoma	2	191714658	0.217319	0.347546	243	287137	287380	GBM	TRUE	reported	textfile	2	192579384	0.0424	1.99e-06	11789	GCST90274806.csv	TRUE	reported	Interleukin-2 levels	2	TRUE	0.00191399	22.6035
846	rs79925007	T	G	T	G	0.1176	-0.170655	0.9036	0.876858	FALSE	FALSE	FALSE	Glioblastoma	4	34711812	0.226966	0.141246	243	287137	287380	GBM	TRUE	reported	textfile	4	34713434	0.0255	3.99e-06	11341	GCST90274806.csv	TRUE	reported	Interleukin-2 levels	2	TRUE	0.00187184	21.2646
847	rs114209791	A	G	A	G	-0.2134	-0.173484	0.9756	0.981067	FALSE	FALSE	FALSE	Glioblastoma	2	51987992	0.594366	0.325779	243	287137	287380	GBM	TRUE	reported	textfile	2	52215130	0.046	3.5e-06	11784	GCST90274807.csv	TRUE	reported	Interleukin-20 levels	2	TRUE	0.00182301	21.5179
848	rs114363239	T	C	T	C	-0.2372	0.260527	0.0189	0.00999465	FALSE	FALSE	FALSE	Glioblastoma	1	40968293	0.573519	0.46285	243	287137	287380	GBM	TRUE	reported	textfile	1	41433965	0.0487	1.11e-06	11782	GCST90274807.csv	TRUE	reported	Interleukin-20 levels	2	TRUE	0.00200946	23.7191
849	rs117977288	T	G	T	G	-0.1546	-0.120412	0.9553	0.953127	FALSE	FALSE	FALSE	Glioblastoma	16	80655416	0.579157	0.217108	243	287137	287380	GBM	TRUE	reported	textfile	16	80689313	0.0316	9.96e-07	11784	GCST90274807.csv	TRUE	reported	Interleukin-20 levels	2	TRUE	0.00202708	23.9316
850	rs12498781	A	G	A	G	0.0635	-0.0910235	0.3202	0.215824	FALSE	FALSE	FALSE	Glioblastoma	4	132262302	0.408209	0.110058	243	287137	287380	GBM	TRUE	reported	textfile	4	133183457	0.0137	3.57e-06	11763	GCST90274807.csv	TRUE	reported	Interleukin-20 levels	2	TRUE	0.00182304	21.4799
851	rs138771212	A	G	A	G	-0.3596	-0.873666	0.9909	0.993549	FALSE	FALSE	FALSE	Glioblastoma	8	67926872	0.120007	0.561935	243	287137	287380	GBM	TRUE	reported	textfile	8	68839107	0.0778	3.8e-06	11336	GCST90274807.csv	TRUE	reported	Interleukin-20 levels	2	TRUE	0.00188106	21.3601
852	rs146918864	T	C	T	C	-0.2551	0.286854	0.0228	0.039515	FALSE	FALSE	FALSE	Glioblastoma	2	141156397	0.226544	0.237205	243	287137	287380	GBM	TRUE	reported	textfile	2	141913966	0.0515	7.29e-07	11438	GCST90274807.csv	TRUE	reported	Interleukin-20 levels	2	TRUE	0.00214055	24.5319
853	rs188205021	T	C	T	C	-0.222	0.0525429	0.0255	0.0110422	FALSE	FALSE	FALSE	Glioblastoma	11	100725295	0.90141	0.424142	243	287137	287380	GBM	TRUE	reported	textfile	11	100596026	0.0427	2e-07	11774	GCST90274807.csv	TRUE	reported	Interleukin-20 levels	2	TRUE	0.0022905	27.0257
854	rs200680034	A	G	A	G	-0.3598	1.12796	0.0177	0.00435273	FALSE	FALSE	FALSE	Glioblastoma	7	76610194	0.123087	0.731517	243	287137	287380	GBM	TRUE	reported	textfile	7	76239511	0.071	4.03e-07	8243	GCST90274807.csv	TRUE	reported	Interleukin-20 levels	2	TRUE	0.00310577	25.6744
855	rs28542561	T	C	T	C	-0.1753	0.0588787	0.965	0.959368	FALSE	FALSE	FALSE	Glioblastoma	15	23524802	0.801001	0.233598	243	287137	287380	GBM	TRUE	reported	textfile	15	23769949	0.0372	2.45e-06	11774	GCST90274807.csv	TRUE	reported	Interleukin-20 levels	2	TRUE	0.0018825	22.2026
856	rs72633862	T	G	T	G	-0.1722	0.429253	0.0444	0.0416853	FALSE	FALSE	FALSE	Glioblastoma	1	9686007	0.0610801	0.229189	243	287137	287380	GBM	TRUE	reported	textfile	1	9746065	0.0376	4.65e-06	11774	GCST90274807.csv	TRUE	reported	Interleukin-20 levels	2	TRUE	0.00177825	20.9709
857	rs72659995	T	C	T	C	-0.1232	0.0240818	0.9142	0.920096	FALSE	FALSE	FALSE	Glioblastoma	14	20701703	0.889219	0.172887	243	287137	287380	GBM	TRUE	reported	textfile	14	21169862	0.0267	3.95e-06	11336	GCST90274807.csv	TRUE	reported	Interleukin-20 levels	2	TRUE	0.00187467	21.2874
858	rs113153423	A	G	A	G	0.1913	-0.42885	0.972	0.980939	FALSE	FALSE	FALSE	Glioblastoma	8	138975057	0.185728	0.324071	243	287137	287380	GBM	TRUE	reported	textfile	8	139987300	0.0407	2.6e-06	11792	GCST90274808.csv	TRUE	reported	Interleukin-20 receptor subunit alpha levels	2	TRUE	0.00187	22.0886
859	rs113563938	A	T	A	T	0.3176	-1.49672	0.9871	0.995377	FALSE	TRUE	FALSE	Glioblastoma	7	12520928	0.02123	0.649654	243	287137	287380	GBM	TRUE	reported	textfile	7	12560554	0.0676	2.62e-06	11344	GCST90274808.csv	TRUE	reported	Interleukin-20 receptor subunit alpha levels	2	TRUE	0.00194203	22.0694
860	rs11987533	A	G	A	G	0.1171	0.0816276	0.1374	0.152221	FALSE	FALSE	FALSE	Glioblastoma	8	35296721	0.517975	0.126267	243	287137	287380	GBM	TRUE	reported	textfile	8	35154239	0.0198	3.34e-09	11344	GCST90274808.csv	TRUE	reported	Interleukin-20 receptor subunit alpha levels	2	TRUE	0.00307383	34.9709
861	rs12056343	T	G	T	G	-0.0761	0.080701	0.7494	0.72079	FALSE	FALSE	FALSE	Glioblastoma	8	78928499	0.428448	0.101914	243	287137	287380	GBM	TRUE	reported	textfile	8	79840734	0.0166	4.55e-06	9894	GCST90274808.csv	TRUE	reported	Interleukin-20 receptor subunit alpha levels	2	TRUE	0.00211963	21.0119
862	rs12138611	C	G	C	G	0.119	0.261074	0.1039	0.132198	FALSE	TRUE	FALSE	Glioblastoma	1	168211636	0.0559178	0.136569	243	287137	287380	GBM	TRUE	reported	textfile	1	168180874	0.0256	3.34e-06	11344	GCST90274808.csv	TRUE	reported	Interleukin-20 receptor subunit alpha levels	2	TRUE	0.00190117	21.6042
863	rs143067549	T	C	T	C	-0.4166	1.06639	0.0114	0.00255674	FALSE	FALSE	FALSE	Glioblastoma	5	46131893	0.200993	0.833945	243	287137	287380	GBM	TRUE	reported	textfile	5	46131995	0.091	4.69e-06	7315	GCST90274808.csv	TRUE	reported	Interleukin-20 receptor subunit alpha levels	2	TRUE	0.00285693	20.9526
864	rs149111746	A	G	A	G	0.2357	-0.324076	0.0208	0.0210211	FALSE	FALSE	FALSE	Glioblastoma	17	61311661	0.310713	0.319688	243	287137	287380	GBM	TRUE	reported	textfile	17	59389022	0.0511	3.98e-06	11783	GCST90274808.csv	TRUE	reported	Interleukin-20 receptor subunit alpha levels	2	TRUE	0.00180234	21.2718
865	rs544388667	A	G	A	G	0.3626	0.145526	0.0114	0.0273166	FALSE	FALSE	FALSE	Glioblastoma	3	113295005	0.617608	0.291493	243	287137	287380	GBM	TRUE	reported	textfile	3	113013852	0.075	1.33e-06	9261	GCST90274808.csv	TRUE	reported	Interleukin-20 receptor subunit alpha levels	2	TRUE	0.00251756	23.369
866	rs59446445	A	G	A	G	0.1741	0.493192	0.0321	0.0214972	FALSE	FALSE	FALSE	Glioblastoma	5	155197884	0.10986	0.308472	243	287137	287380	GBM	TRUE	reported	textfile	5	154577444	0.038	4.61e-06	11790	GCST90274808.csv	TRUE	reported	Interleukin-20 receptor subunit alpha levels	2	TRUE	0.00177723	20.9873
867	rs117263973	A	G	A	G	0.3467	-0.354114	0.0109	0.0059713	FALSE	FALSE	FALSE	Glioblastoma	21	40923228	0.541667	0.580235	243	287137	287380	GBM	TRUE	reported	textfile	21	42295154	0.0752	4.02e-06	10858	GCST90274809.csv	TRUE	reported	Interleukin-22 receptor subunit alpha-1 levels	2	TRUE	0.00195377	21.2516
868	rs12240324	A	G	A	G	0.2203	-0.105714	0.9713	0.957295	FALSE	FALSE	FALSE	Glioblastoma	10	44173889	0.645405	0.229735	243	287137	287380	GBM	TRUE	reported	textfile	10	44669337	0.047	2.77e-06	11793	GCST90274809.csv	TRUE	reported	Interleukin-22 receptor subunit alpha-1 levels	2	TRUE	0.00185952	21.9664
869	rs13257574	T	C	T	C	0.2714	0.487952	0.0167	0.00979515	FALSE	FALSE	FALSE	Glioblastoma	8	86473536	0.291217	0.462314	243	287137	287380	GBM	TRUE	reported	textfile	8	87485765	0.0584	3.36e-06	11306	GCST90274809.csv	TRUE	reported	Interleukin-22 receptor subunit alpha-1 levels	2	TRUE	0.00190658	21.5932
870	rs1473089	A	C	A	C	0.2679	-1.07525	0.0253	0.00266373	FALSE	FALSE	FALSE	Glioblastoma	4	26141460	0.251382	0.937446	243	287137	287380	GBM	TRUE	reported	textfile	4	26143082	0.0561	1.79e-06	10916	GCST90274809.csv	TRUE	reported	Interleukin-22 receptor subunit alpha-1 levels	2	TRUE	0.00208473	22.8003
871	rs17256492	T	C	T	C	-0.0751	0.0142271	0.7694	0.840713	FALSE	FALSE	FALSE	Glioblastoma	14	61928189	0.908332	0.123561	243	287137	287380	GBM	TRUE	reported	textfile	14	62394907	0.0162	3.56e-06	11345	GCST90274809.csv	TRUE	reported	Interleukin-22 receptor subunit alpha-1 levels	2	TRUE	0.0018907	21.4869
872	rs3181361	T	C	T	C	0.27	0.146619	0.0163	0.0101049	FALSE	FALSE	FALSE	Glioblastoma	9	114905169	0.739796	0.441458	243	287137	287380	GBM	TRUE	reported	textfile	9	117667449	0.0582	3.5e-06	11345	GCST90274809.csv	TRUE	reported	Interleukin-22 receptor subunit alpha-1 levels	2	TRUE	0.00189345	21.5182
873	rs4811167	T	C	T	C	0.0632	0.0619022	0.5504	0.574189	FALSE	FALSE	FALSE	Glioblastoma	20	51385215	0.502995	0.0924211	243	287137	287380	GBM	TRUE	reported	textfile	20	50001752	0.0134	2.4e-06	11793	GCST90274809.csv	TRUE	reported	Interleukin-22 receptor subunit alpha-1 levels	2	TRUE	0.0018827	22.2408
874	rs56282088	A	G	A	G	0.2815	-0.306794	0.0165	0.00258324	FALSE	FALSE	FALSE	Glioblastoma	8	80590101	0.723642	0.867641	243	287137	287380	GBM	TRUE	reported	textfile	8	81502336	0.0571	8.23e-07	10919	GCST90274809.csv	TRUE	reported	Interleukin-22 receptor subunit alpha-1 levels	2	TRUE	0.00222094	24.2999
875	rs75590335	A	G	A	G	0.1722	0.307138	0.0376	0.0453922	FALSE	FALSE	FALSE	Glioblastoma	4	156110593	0.1731	0.225454	243	287137	287380	GBM	TRUE	reported	textfile	4	157031745	0.037	3.25e-06	11345	GCST90274809.csv	TRUE	reported	Interleukin-22 receptor subunit alpha-1 levels	2	TRUE	0.00190559	21.6564
876	rs78594373	T	C	T	C	-0.1271	-0.265468	0.0671	0.0453469	FALSE	FALSE	FALSE	Glioblastoma	2	85092921	0.220311	0.216585	243	287137	287380	GBM	TRUE	reported	textfile	2	85320044	0.0273	3.23e-06	11767	GCST90274809.csv	TRUE	reported	Interleukin-22 receptor subunit alpha-1 levels	2	TRUE	0.00183866	21.6717
877	rs79229049	A	T	A	T	-0.2102	-0.271235	0.9695	0.982583	FALSE	TRUE	FALSE	Glioblastoma	7	81525425	0.430675	0.344191	243	287137	287380	GBM	TRUE	reported	textfile	7	81154741	0.0412	3.36e-07	11781	GCST90274809.csv	TRUE	reported	Interleukin-22 receptor subunit alpha-1 levels	2	TRUE	0.0022046	26.0254
878	rs11256610	A	G	A	G	0.3005	-0.495094	0.0145	0.00144379	FALSE	FALSE	FALSE	Glioblastoma	10	6080380	0.685458	1.22237	243	287137	287380	GBM	TRUE	reported	textfile	10	6122343	0.0641	2.76e-06	10850	GCST90274810.csv	TRUE	reported	Interleukin-24 levels	2	TRUE	0.00202146	21.9732
879	rs116790447	T	C	T	C	0.1729	0.299261	0.0521	0.0389416	FALSE	FALSE	FALSE	Glioblastoma	1	18604828	0.208532	0.23796	243	287137	287380	GBM	TRUE	reported	textfile	1	18931322	0.0371	3.16e-06	9453	GCST90274810.csv	TRUE	reported	Interleukin-24 levels	2	TRUE	0.00229232	21.7145
880	rs117613902	A	G	A	G	-0.3	-0.433278	0.9862	0.996363	FALSE	FALSE	FALSE	Glioblastoma	14	97275462	0.552949	0.730228	243	287137	287380	GBM	TRUE	reported	textfile	14	97741799	0.0657	4.97e-06	10850	GCST90274810.csv	TRUE	reported	Interleukin-24 levels	2	TRUE	0.001918	20.8464
881	rs143986178	A	G	A	G	0.2969	-1.0052	0.0144	0.00283154	FALSE	FALSE	FALSE	Glioblastoma	21	24695221	0.217004	0.814233	243	287137	287380	GBM	TRUE	reported	textfile	21	26067535	0.0644	4.02e-06	10850	GCST90274810.csv	TRUE	reported	Interleukin-24 levels	2	TRUE	0.0019551	21.2505
882	rs145295031	A	T	A	T	0.3063	-0.22097	0.014	0.0124602	FALSE	TRUE	FALSE	Glioblastoma	7	9919470	0.588071	0.407969	243	287137	287380	GBM	TRUE	reported	textfile	7	9959098	0.0647	2.2e-06	11287	GCST90274810.csv	TRUE	reported	Interleukin-24 levels	2	TRUE	0.00198173	22.4083
883	rs167018	A	G	A	G	0.0657	0.082948	0.4443	0.458377	FALSE	FALSE	FALSE	Glioblastoma	7	155830396	0.363668	0.0913124	243	287137	287380	GBM	TRUE	reported	textfile	7	155623090	0.0136	1.36e-06	11336	GCST90274810.csv	TRUE	reported	Interleukin-24 levels	2	TRUE	0.00205447	23.3333
884	rs60306270	A	G	A	G	-0.0886	-0.0244118	0.1398	0.0868468	FALSE	FALSE	FALSE	Glioblastoma	16	49541253	0.880775	0.16276	243	287137	287380	GBM	TRUE	reported	textfile	16	49575164	0.0191	3.51e-06	11781	GCST90274810.csv	TRUE	reported	Interleukin-24 levels	2	TRUE	0.00182317	21.5143
885	rs73169406	A	G	A	G	0.111	-0.175279	0.1327	0.104534	FALSE	FALSE	FALSE	Glioblastoma	22	48265297	0.237198	0.148288	243	287137	287380	GBM	TRUE	reported	textfile	22	48661109	0.0207	8.22e-08	11337	GCST90274810.csv	TRUE	reported	Interleukin-24 levels	2	TRUE	0.00252992	28.7494
886	rs7401175	A	T	A	T	0.0892	-0.0975925	0.2392	0.165444	FALSE	TRUE	FALSE	Glioblastoma	14	85557828	0.432104	0.124227	243	287137	287380	GBM	TRUE	reported	textfile	14	86024172	0.0195	4.78e-06	7943	GCST90274810.csv	TRUE	reported	Interleukin-24 levels	2	TRUE	0.00262744	20.9195
887	rs115890206	A	G	A	G	0.232	-0.122086	0.9786	0.99432	FALSE	FALSE	FALSE	Glioblastoma	2	170386979	0.841298	0.60972	243	287137	287380	GBM	TRUE	reported	textfile	2	171243489	0.0502	3.81e-06	10403	GCST90274811.csv	TRUE	reported	Interleukin-2 receptor subunit beta levels	2	TRUE	0.00204889	21.3543
888	rs116007066	A	G	A	G	-0.2101	0.0460984	0.025	0.0235076	FALSE	FALSE	FALSE	Glioblastoma	4	135834088	0.87726	0.29848	243	287137	287380	GBM	TRUE	reported	textfile	4	136755243	0.0441	1.9e-06	10295	GCST90274811.csv	TRUE	reported	Interleukin-2 receptor subunit beta levels	2	TRUE	0.00219985	22.6929
889	rs11630708	T	C	T	C	-0.2102	-0.137306	0.9766	0.968744	FALSE	FALSE	FALSE	Glioblastoma	15	83996576	0.602479	0.263625	243	287137	287380	GBM	TRUE	reported	textfile	15	84665328	0.0443	2.09e-06	11788	GCST90274811.csv	TRUE	reported	Interleukin-2 receptor subunit beta levels	2	TRUE	0.00190629	22.5105
890	rs117538197	T	C	T	C	0.1213	-0.212672	0.0695	0.051134	FALSE	FALSE	FALSE	Glioblastoma	17	4604136	0.310206	0.209572	243	287137	287380	GBM	TRUE	reported	textfile	17	4507431	0.0261	3.36e-06	11774	GCST90274811.csv	TRUE	reported	Interleukin-2 receptor subunit beta levels	2	TRUE	0.00183114	21.5957
891	rs141460846	T	C	T	C	-0.2471	-0.113772	0.9783	0.9821	FALSE	FALSE	FALSE	Glioblastoma	11	40448482	0.751344	0.35905	243	287137	287380	GBM	TRUE	reported	textfile	11	40470032	0.0535	3.86e-06	11304	GCST90274811.csv	TRUE	reported	Interleukin-2 receptor subunit beta levels	2	TRUE	0.00188359	21.3285
892	rs1472270	C	G	C	G	0.0704	0.124403	0.346	0.343814	FALSE	TRUE	FALSE	Glioblastoma	7	98492531	0.196237	0.0962614	243	287137	287380	GBM	TRUE	reported	textfile	7	98121843	0.0144	1.01e-06	11344	GCST90274811.csv	TRUE	reported	Interleukin-2 receptor subunit beta levels	2	TRUE	0.00210252	23.897
893	rs17549820	T	C	T	C	0.0631	-0.0511829	0.5622	0.572181	FALSE	FALSE	FALSE	Glioblastoma	4	107197144	0.579171	0.0922888	243	287137	287380	GBM	TRUE	reported	textfile	4	108118301	0.0129	1e-06	11791	GCST90274811.csv	TRUE	reported	Interleukin-2 receptor subunit beta levels	2	TRUE	0.00202511	23.9224
894	rs2157876	T	G	T	G	-0.1133	0.24923	0.0879	0.0985776	FALSE	FALSE	FALSE	Glioblastoma	12	111154576	0.096801	0.150088	243	287137	287380	GBM	TRUE	reported	textfile	12	111592380	0.0239	2.13e-06	11343	GCST90274811.csv	TRUE	reported	Interleukin-2 receptor subunit beta levels	2	TRUE	0.00197732	22.4692
895	rs34246740	T	C	T	C	-0.0721	-0.0377688	0.2619	0.189207	FALSE	FALSE	FALSE	Glioblastoma	11	36176683	0.746786	0.116974	243	287137	287380	GBM	TRUE	reported	textfile	11	36198233	0.0156	3.8e-06	11344	GCST90274811.csv	TRUE	reported	Interleukin-2 receptor subunit beta levels	2	TRUE	0.00187948	21.3572
896	rs9321271	A	C	A	C	-0.157	0.145795	0.9549	0.986904	FALSE	FALSE	FALSE	Glioblastoma	6	131072631	0.711382	0.394042	243	287137	287380	GBM	TRUE	reported	textfile	6	131393771	0.0325	1.36e-06	11779	GCST90274811.csv	TRUE	reported	Interleukin-2 receptor subunit beta levels	2	TRUE	0.00197726	23.3324
897	rs9921181	A	G	A	G	-0.0606	0.118435	0.4465	0.347704	FALSE	FALSE	FALSE	Glioblastoma	16	80741817	0.215446	0.0956101	243	287137	287380	GBM	TRUE	reported	textfile	16	80775714	0.0128	2.2e-06	11786	GCST90274811.csv	TRUE	reported	Interleukin-2 receptor subunit beta levels	2	TRUE	0.00189816	22.4105
898	rs1013434	T	C	T	C	-0.0732	0.0474755	0.2201	0.234901	FALSE	FALSE	FALSE	Glioblastoma	21	39112084	0.661607	0.108467	243	287137	287380	GBM	TRUE	reported	textfile	21	40484010	0.0158	3.61e-06	11783	GCST90274812.csv	TRUE	reported	Interleukin-33 levels	2	TRUE	0.00181828	21.4602
899	rs10415966	A	C	A	C	-0.1184	-0.0356694	0.1177	0.0779996	FALSE	FALSE	FALSE	Glioblastoma	19	14188927	0.833715	0.169904	243	287137	287380	GBM	TRUE	reported	textfile	19	14299739	0.0233	3.74e-07	10281	GCST90274812.csv	TRUE	reported	Interleukin-33 levels	2	TRUE	0.00250534	25.8171
900	rs112495884	A	G	A	G	0.3432	-0.473058	0.0112	0.0188072	FALSE	FALSE	FALSE	Glioblastoma	18	75647160	0.157471	0.334641	243	287137	287380	GBM	TRUE	reported	textfile	18	73359115	0.0748	4.47e-06	10858	GCST90274812.csv	TRUE	reported	Interleukin-33 levels	2	TRUE	0.00193509	21.048
901	rs13336496	A	C	A	C	0.0936	0.0676093	0.8755	0.915783	FALSE	FALSE	FALSE	Glioblastoma	16	79457679	0.680523	0.1642	243	287137	287380	GBM	TRUE	reported	textfile	16	79491576	0.0203	4.01e-06	11780	GCST90274812.csv	TRUE	reported	Interleukin-33 levels	2	TRUE	0.00180149	21.2562
902	rs17149396	C	G	C	G	0.1833	0.848112	0.0307	0.0100144	FALSE	TRUE	FALSE	Glioblastoma	7	24383826	0.00836161	0.321607	243	287137	287380	GBM	TRUE	reported	textfile	7	24423445	0.04	4.59e-06	11789	GCST90274812.csv	TRUE	reported	Interleukin-33 levels	2	TRUE	0.00177809	20.9957
903	rs62556318	C	G	C	G	0.1308	0.130178	0.9172	0.845389	FALSE	TRUE	FALSE	Glioblastoma	9	21663052	0.31816	0.130406	243	287137	287380	GBM	TRUE	reported	textfile	9	21663051	0.0277	2.34e-06	11345	GCST90274812.csv	TRUE	reported	Interleukin-33 levels	2	TRUE	0.00196155	22.2936
904	rs66755903	A	G	A	G	-0.0752	-0.234381	0.2321	0.238939	FALSE	FALSE	FALSE	Glioblastoma	8	86983693	0.0283818	0.106927	243	287137	287380	GBM	TRUE	reported	textfile	8	87995921	0.0162	3.45e-06	11345	GCST90274812.csv	TRUE	reported	Interleukin-33 levels	2	TRUE	0.00189573	21.5441
905	rs7742625	C	G	C	G	0.0691	-0.0307938	0.6997	0.666088	FALSE	TRUE	FALSE	Glioblastoma	6	38752074	0.752449	0.0976301	243	287137	287380	GBM	TRUE	reported	textfile	6	38719850	0.0148	3.03e-06	11345	GCST90274812.csv	TRUE	reported	Interleukin-33 levels	2	TRUE	0.00191776	21.795
906	rs77792454	T	C	T	C	-0.1166	0.0416638	0.1064	0.111752	FALSE	FALSE	FALSE	Glioblastoma	6	156551127	0.776299	0.146629	243	287137	287380	GBM	TRUE	reported	textfile	6	156872261	0.0255	4.82e-06	8817	GCST90274812.csv	TRUE	reported	Interleukin-33 levels	2	TRUE	0.00236574	20.9035
907	rs78455659	A	G	A	G	0.1259	0.0127124	0.9273	0.88247	FALSE	FALSE	FALSE	Glioblastoma	12	96046036	0.929518	0.143722	243	287137	287380	GBM	TRUE	reported	textfile	12	96439814	0.0273	3.99e-06	11345	GCST90274812.csv	TRUE	reported	Interleukin-33 levels	2	TRUE	0.00187115	21.2642
908	rs8042883	T	C	T	C	-0.0681	-0.155522	0.5496	0.55571	FALSE	FALSE	FALSE	Glioblastoma	15	66677933	0.0902818	0.0918127	243	287137	287380	GBM	TRUE	reported	textfile	15	66970271	0.0135	4.55e-07	11345	GCST90274812.csv	TRUE	reported	Interleukin-33 levels	2	TRUE	0.00223794	25.4419
909	rs116963481	A	G	A	G	0.2805	-0.0630551	0.9846	0.976306	FALSE	FALSE	FALSE	Glioblastoma	10	33995478	0.835022	0.302763	243	287137	287380	GBM	TRUE	reported	textfile	10	34284406	0.0592	2.16e-06	11793	GCST90274813.csv	TRUE	reported	Interleukin-4 levels	2	TRUE	0.00190008	22.4465
910	rs11989681	A	G	A	G	0.0678	-0.00137102	0.5982	0.66029	FALSE	FALSE	FALSE	Glioblastoma	8	22792399	0.98862	0.0961252	243	287137	287380	GBM	TRUE	reported	textfile	8	22649912	0.0136	6.19e-07	11345	GCST90274813.csv	TRUE	reported	Interleukin-4 levels	2	TRUE	0.00218588	24.8488
911	rs12641440	C	G	C	G	-0.1181	-0.126382	0.9065	0.880155	FALSE	TRUE	FALSE	Glioblastoma	4	184608480	0.374305	0.142253	243	287137	287380	GBM	TRUE	reported	textfile	4	185529634	0.025	2.31e-06	11345	GCST90274813.csv	TRUE	reported	Interleukin-4 levels	2	TRUE	0.00196319	22.3122
912	rs13130198	A	G	A	G	-0.0773	-0.102739	0.2374	0.23955	FALSE	FALSE	FALSE	Glioblastoma	4	40155261	0.337103	0.107031	243	287137	287380	GBM	TRUE	reported	textfile	4	40156881	0.0159	1.16e-06	11345	GCST90274813.csv	TRUE	reported	Interleukin-4 levels	2	TRUE	0.00207901	23.6313
913	rs13418255	A	G	A	G	0.0701	0.0695623	0.7233	0.624482	FALSE	FALSE	FALSE	Glioblastoma	2	107051719	0.464056	0.0950064	243	287137	287380	GBM	TRUE	reported	textfile	2	107668175	0.0153	4.61e-06	11345	GCST90274813.csv	TRUE	reported	Interleukin-4 levels	2	TRUE	0.00184691	20.9883
914	rs1490743	T	G	T	G	-0.1338	-0.111373	0.0752	0.0553859	FALSE	FALSE	FALSE	Glioblastoma	9	114273767	0.570613	0.196374	243	287137	287380	GBM	TRUE	reported	textfile	9	117036047	0.0278	1.49e-06	10281	GCST90274813.csv	TRUE	reported	Interleukin-4 levels	2	TRUE	0.00224807	23.16
915	rs2502347	T	C	T	C	-0.077	0.107506	0.2195	0.248508	FALSE	FALSE	FALSE	Glioblastoma	1	242908088	0.31093	0.106098	243	287137	287380	GBM	TRUE	reported	textfile	1	243071390	0.0167	4.01e-06	11345	GCST90274813.csv	TRUE	reported	Interleukin-4 levels	2	TRUE	0.00187039	21.2555
916	rs4876407	T	G	T	G	-0.1391	0.262082	0.9451	0.939857	FALSE	FALSE	FALSE	Glioblastoma	8	118262010	0.164377	0.18848	243	287137	287380	GBM	TRUE	reported	textfile	8	119274249	0.0299	3.28e-06	11788	GCST90274813.csv	TRUE	reported	Interleukin-4 levels	2	TRUE	0.00183263	21.6391
917	rs75610895	T	C	T	C	-0.2354	0.924169	0.0253	0.008843	FALSE	FALSE	FALSE	Glioblastoma	10	6758847	0.00436415	0.324205	243	287137	287380	GBM	TRUE	reported	textfile	10	6800809	0.045	1.68e-07	11787	GCST90274813.csv	TRUE	reported	Interleukin-4 levels	2	TRUE	0.00231621	27.3599
918	rs10988407	A	G	A	G	0.0777	-0.174669	0.2002	0.138363	FALSE	FALSE	FALSE	Glioblastoma	9	129519322	0.184322	0.131571	243	287137	287380	GBM	TRUE	reported	textfile	9	132281601	0.0167	3.28e-06	11791	GCST90274814.csv	TRUE	reported	Interleukin-5 levels	2	TRUE	0.00183257	21.6439
919	rs114829303	T	C	T	C	0.1661	-0.116964	0.0436	0.0401646	FALSE	FALSE	FALSE	Glioblastoma	1	37007713	0.617858	0.234449	243	287137	287380	GBM	TRUE	reported	textfile	1	37473314	0.0361	4.2e-06	11344	GCST90274814.csv	TRUE	reported	Interleukin-5 levels	2	TRUE	0.00186273	21.1665
920	rs12592185	T	C	T	C	0.0838	-0.0403508	0.8068	0.821563	FALSE	FALSE	FALSE	Glioblastoma	15	70253793	0.734566	0.119009	243	287137	287380	GBM	TRUE	reported	textfile	15	70546132	0.0173	1.27e-06	11344	GCST90274814.csv	TRUE	reported	Interleukin-5 levels	2	TRUE	0.00206411	23.4595
921	rs132210	T	C	T	C	-0.0686	-0.0837899	0.3408	0.310137	FALSE	FALSE	FALSE	Glioblastoma	22	47748164	0.395075	0.0985243	243	287137	287380	GBM	TRUE	reported	textfile	22	48143913	0.0141	1.14e-06	11344	GCST90274814.csv	TRUE	reported	Interleukin-5 levels	2	TRUE	0.00208228	23.6665
922	rs141941146	A	G	A	G	0.3833	-0.391991	0.9859	0.969362	FALSE	FALSE	FALSE	Glioblastoma	6	124153139	0.148061	0.271009	243	287137	287380	GBM	TRUE	reported	textfile	6	124474284	0.0825	3.38e-06	10280	GCST90274814.csv	TRUE	reported	Interleukin-5 levels	2	TRUE	0.00209539	21.5817
923	rs17009223	A	G	A	G	-0.1169	0.328993	0.0881	0.0683127	FALSE	FALSE	FALSE	Glioblastoma	1	207877015	0.0653296	0.17851	243	287137	287380	GBM	TRUE	reported	textfile	1	208050360	0.0236	7.29e-07	11789	GCST90274814.csv	TRUE	reported	Interleukin-5 levels	2	TRUE	0.00207695	24.5319
924	rs34639000	A	G	A	G	0.0765	0.170198	0.7289	0.634266	FALSE	FALSE	FALSE	Glioblastoma	5	96194838	0.0724002	0.0947338	243	287137	287380	GBM	TRUE	reported	textfile	5	95530542	0.0147	1.95e-07	11773	GCST90274814.csv	TRUE	reported	Interleukin-5 levels	2	TRUE	0.00229511	27.0779
925	rs4277106	A	G	A	G	-0.2747	-0.418302	0.9858	0.987487	FALSE	FALSE	FALSE	Glioblastoma	11	10358676	0.296663	0.40082	243	287137	287380	GBM	TRUE	reported	textfile	11	10380223	0.0592	3.48e-06	11790	GCST90274814.csv	TRUE	reported	Interleukin-5 levels	2	TRUE	0.00182292	21.5278
926	rs62069649	A	G	A	G	0.2206	0.887496	0.0267	0.00529859	FALSE	FALSE	FALSE	Glioblastoma	17	61325117	0.152169	0.619797	243	287137	287380	GBM	TRUE	reported	textfile	17	59402478	0.0482	4.72e-06	10431	GCST90274814.csv	TRUE	reported	Interleukin-5 levels	2	TRUE	0.0020041	20.9427
927	rs7142197	A	G	A	G	-0.0924	0.129191	0.1442	0.123489	FALSE	FALSE	FALSE	Glioblastoma	14	92849774	0.351801	0.138751	243	287137	287380	GBM	TRUE	reported	textfile	14	93316119	0.0188	8.88e-07	11773	GCST90274814.csv	TRUE	reported	Interleukin-5 levels	2	TRUE	0.00204763	24.1521
928	rs7193141	C	G	C	G	0.2407	0.119969	0.0351	0.0261496	FALSE	TRUE	FALSE	Glioblastoma	16	86900288	0.687667	0.298412	243	287137	287380	GBM	TRUE	reported	textfile	16	86933894	0.0521	3.84e-06	9377	GCST90274814.csv	TRUE	reported	Interleukin-5 levels	2	TRUE	0.00227104	21.3395
929	rs10234370	T	C	T	C	0.0582	-0.0655949	0.6371	0.605816	FALSE	FALSE	FALSE	Glioblastoma	7	28446549	0.48577	0.0941032	243	287137	287380	GBM	TRUE	reported	textfile	7	28486167	0.0127	4.59e-06	14295	GCST90274815.csv	TRUE	reported	Interleukin-6 levels	2	TRUE	0.00146696	20.998
930	rs10977774	A	C	A	C	-0.3418	0.57263	0.9865	0.980784	FALSE	FALSE	FALSE	Glioblastoma	9	954741	0.0911339	0.338946	243	287137	287380	GBM	TRUE	reported	textfile	9	954741	0.0701	1.08e-06	12312	GCST90274815.csv	TRUE	reported	Interleukin-6 levels	2	TRUE	0.00192727	23.7705
931	rs1346147	A	G	A	G	-0.0659	-0.0717092	0.7459	0.773948	FALSE	FALSE	FALSE	Glioblastoma	8	21403269	0.510409	0.108947	243	287137	287380	GBM	TRUE	reported	textfile	8	21260780	0.0135	1.05e-06	14295	GCST90274815.csv	TRUE	reported	Interleukin-6 levels	2	TRUE	0.00166416	23.8255
932	rs17486819	T	G	T	G	0.0975	0.143653	0.9152	0.848041	FALSE	FALSE	FALSE	Glioblastoma	2	113114229	0.261636	0.127972	243	287137	287380	GBM	TRUE	reported	textfile	2	113871806	0.0211	3.82e-06	14739	GCST90274815.csv	TRUE	reported	Interleukin-6 levels	2	TRUE	0.0014466	21.3494
933	rs185969953	T	G	T	G	-0.3427	-0.0749633	0.0105	0.00409616	FALSE	FALSE	FALSE	Glioblastoma	13	68368479	0.916383	0.713995	243	287137	287380	GBM	TRUE	reported	textfile	13	68942611	0.0682	5.04e-07	12934	GCST90274815.csv	TRUE	reported	Interleukin-6 levels	2	TRUE	0.00194841	25.246
934	rs187416244	T	C	T	C	-0.2244	-0.344601	0.0182	0.00287699	FALSE	FALSE	FALSE	Glioblastoma	7	77163023	0.675534	0.823293	243	287137	287380	GBM	TRUE	reported	textfile	7	76792340	0.0469	1.71e-06	14726	GCST90274815.csv	TRUE	reported	Interleukin-6 levels	2	TRUE	0.00155218	22.8897
935	rs2228145	A	C	A	C	-0.1684	0.00747453	0.6128	0.701937	FALSE	FALSE	FALSE	Glioblastoma	1	154454494	0.939886	0.0991138	243	287137	287380	GBM	TRUE	reported	textfile	1	154426970	0.0119	1.83e-45	14742	GCST90274815.csv	TRUE	reported	Interleukin-6 levels	2	TRUE	0.0134021	200.231
936	rs248536	T	G	T	G	-0.0671	0.258497	0.2276	0.188134	FALSE	FALSE	FALSE	Glioblastoma	5	141767180	0.0252284	0.115509	243	287137	287380	GBM	TRUE	reported	textfile	5	141146747	0.0143	2.7e-06	14295	GCST90274815.csv	TRUE	reported	Interleukin-6 levels	2	TRUE	0.00153787	22.0147
937	rs10403201	A	G	A	G	-0.0584	-0.0175619	0.2923	0.246429	FALSE	FALSE	FALSE	Glioblastoma	19	14653998	0.868252	0.105872	243	287137	287380	GBM	TRUE	reported	textfile	19	14764810	0.0127	4.26e-06	14730	GCST90274816.csv	TRUE	reported	Interleukin-7 levels	2	TRUE	0.00143348	21.1426
938	rs1050152	T	C	T	C	-0.0651	-0.0117104	0.4122	0.316336	FALSE	FALSE	FALSE	Glioblastoma	5	132340627	0.904412	0.0975141	243	287137	287380	GBM	TRUE	reported	textfile	5	131676320	0.0133	9.84e-07	11785	GCST90274816.csv	TRUE	reported	Interleukin-7 levels	2	TRUE	0.00202884	23.9544
939	rs11742240	T	G	T	G	-0.0647	0.0419479	0.2796	0.330351	FALSE	FALSE	FALSE	Glioblastoma	5	35881274	0.664297	0.0966569	243	287137	287380	GBM	TRUE	reported	textfile	5	35881376	0.0131	7.86e-07	14736	GCST90274816.csv	TRUE	reported	Interleukin-7 levels	2	TRUE	0.0016526	24.3897
940	rs12321566	A	G	A	G	0.0698	-0.119494	0.237	0.289788	FALSE	FALSE	FALSE	Glioblastoma	12	97413637	0.236925	0.101035	243	287137	287380	GBM	TRUE	reported	textfile	12	97807415	0.0139	5.12e-07	14287	GCST90274816.csv	TRUE	reported	Interleukin-7 levels	2	TRUE	0.00176187	25.2128
941	rs12699881	A	G	A	G	0.068	-0.0609089	0.2517	0.347431	FALSE	FALSE	FALSE	Glioblastoma	7	2361934	0.524185	0.0956322	243	287137	287380	GBM	TRUE	reported	textfile	7	2401569	0.0138	8.33e-07	14288	GCST90274816.csv	TRUE	reported	Interleukin-7 levels	2	TRUE	0.00169649	24.2772
942	rs144728120	T	C	T	C	0.1495	-0.191272	0.0436	0.0537461	FALSE	FALSE	FALSE	Glioblastoma	3	35460912	0.344823	0.202473	243	287137	287380	GBM	TRUE	reported	textfile	3	35502404	0.0316	2.23e-06	14717	GCST90274816.csv	TRUE	reported	Interleukin-7 levels	2	TRUE	0.00151855	22.3794
943	rs55849454	A	G	A	G	0.0729	-0.0761361	0.7913	0.836041	FALSE	FALSE	FALSE	Glioblastoma	5	134561544	0.536579	0.123199	243	287137	287380	GBM	TRUE	reported	textfile	5	133897234	0.0159	4.54e-06	12202	GCST90274816.csv	TRUE	reported	Interleukin-7 levels	2	TRUE	0.00171982	21.0179
944	rs7026771	A	G	A	G	0.0691	-0.0828453	0.5682	0.494116	FALSE	FALSE	FALSE	Glioblastoma	9	130978949	0.370845	0.0925758	243	287137	287380	GBM	TRUE	reported	textfile	9	133854336	0.0148	3.03e-06	12403	GCST90274816.csv	TRUE	reported	Interleukin-7 levels	2	TRUE	0.00175446	21.7953
945	rs74131483	A	G	A	G	0.1372	0.294759	0.9451	0.949976	FALSE	FALSE	FALSE	Glioblastoma	1	194307086	0.154053	0.206796	243	287137	287380	GBM	TRUE	reported	textfile	1	194276216	0.0274	5.52e-07	13240	GCST90274816.csv	TRUE	reported	Interleukin-7 levels	2	TRUE	0.00189015	25.0693
946	rs77336315	A	C	A	C	0.2512	0.688491	0.9836	0.994301	FALSE	FALSE	FALSE	Glioblastoma	1	96821962	0.252659	0.601873	243	287137	287380	GBM	TRUE	reported	textfile	1	97287518	0.0531	2.24e-06	13801	GCST90274816.csv	TRUE	reported	Interleukin-7 levels	2	TRUE	0.00161896	22.3762
947	rs79072837	T	C	T	C	-0.136	0.202777	0.0497	0.0366335	FALSE	FALSE	FALSE	Glioblastoma	15	81028915	0.408051	0.245099	243	287137	287380	GBM	TRUE	reported	textfile	15	81321256	0.028	1.19e-06	14715	GCST90274816.csv	TRUE	reported	Interleukin-7 levels	2	TRUE	0.00160068	23.5886
948	rs12075	A	G	A	G	0.0667	-0.0787592	0.5552	0.532082	FALSE	FALSE	FALSE	Glioblastoma	1	159205564	0.390307	0.0916806	243	287137	287380	GBM	TRUE	reported	textfile	1	159175354	0.0116	8.92e-09	14741	GCST90274817.csv	TRUE	reported	Interleukin-8 levels	2	TRUE	0.00223787	33.058
949	rs12188297	A	T	A	T	-0.0755	0.131657	0.2006	0.218243	FALSE	TRUE	FALSE	Glioblastoma	5	121273044	0.232071	0.110169	243	287137	287380	GBM	TRUE	reported	textfile	5	120608739	0.0147	2.81e-07	14740	GCST90274817.csv	TRUE	reported	Interleukin-8 levels	2	TRUE	0.00178643	26.3755
950	rs13064825	T	C	T	C	0.056	-0.0482881	0.4104	0.431103	FALSE	FALSE	FALSE	Glioblastoma	3	16663551	0.600799	0.0922843	243	287137	287380	GBM	TRUE	reported	textfile	3	16705058	0.012	3.06e-06	14296	GCST90274817.csv	TRUE	reported	Interleukin-8 levels	2	TRUE	0.00152103	21.7747
951	rs141979722	T	C	T	C	0.2829	-0.566625	0.0146	0.00176119	FALSE	FALSE	FALSE	Glioblastoma	3	173159583	0.61727	1.13388	243	287137	287380	GBM	TRUE	reported	textfile	3	172877373	0.0608	3.27e-06	11669	GCST90274817.csv	TRUE	reported	Interleukin-8 levels	2	TRUE	0.00185191	21.6463
952	rs144815207	T	C	T	C	0.3186	-1.20972	0.9879	0.992937	FALSE	FALSE	FALSE	Glioblastoma	1	233406264	0.0306613	0.559681	243	287137	287380	GBM	TRUE	reported	textfile	1	233542010	0.0622	3.02e-07	13394	GCST90274817.csv	TRUE	reported	Interleukin-8 levels	2	TRUE	0.00195502	26.2329
953	rs145125644	A	G	A	G	0.2687	0.204371	0.9866	0.950485	FALSE	FALSE	FALSE	Glioblastoma	7	17648605	0.335429	0.212171	243	287137	287380	GBM	TRUE	reported	textfile	7	17688229	0.0555	1.29e-06	14733	GCST90274817.csv	TRUE	reported	Interleukin-8 levels	2	TRUE	0.00158843	23.4364
954	rs1516478	T	C	T	C	0.1479	0.119723	0.0386	0.0143603	FALSE	FALSE	FALSE	Glioblastoma	3	76169037	0.751107	0.377462	243	287137	287380	GBM	TRUE	reported	textfile	3	76218188	0.0322	4.37e-06	14741	GCST90274817.csv	TRUE	reported	Interleukin-8 levels	2	TRUE	0.00142915	21.0943
955	rs34519991	T	C	T	C	0.0555	0.0116509	0.5073	0.451782	FALSE	FALSE	FALSE	Glioblastoma	18	12258052	0.899181	0.0919591	243	287137	287380	GBM	TRUE	reported	textfile	18	12258051	0.012	3.75e-06	14296	GCST90274817.csv	TRUE	reported	Interleukin-8 levels	2	TRUE	0.00149403	21.3876
956	rs6446951	A	G	A	G	-0.1894	0.103577	0.0665	0.0411833	FALSE	FALSE	FALSE	Glioblastoma	4	73708548	0.649993	0.228259	243	287137	287380	GBM	TRUE	reported	textfile	4	74574265	0.0241	3.87e-15	14729	GCST90274817.csv	TRUE	reported	Interleukin-8 levels	2	TRUE	0.00417576	61.7543
957	rs6585420	T	C	T	C	0.1545	-0.00313616	0.9598	0.955047	FALSE	FALSE	FALSE	Glioblastoma	10	116869938	0.988668	0.220805	243	287137	287380	GBM	TRUE	reported	textfile	10	118629449	0.0325	2e-06	14744	GCST90274817.csv	TRUE	reported	Interleukin-8 levels	2	TRUE	0.00153042	22.596
958	rs6709159	A	G	A	G	0.0562	-0.145259	0.4424	0.522807	FALSE	FALSE	FALSE	Glioblastoma	2	108329722	0.112053	0.0914137	243	287137	287380	GBM	TRUE	reported	textfile	2	108946178	0.0117	1.56e-06	14744	GCST90274817.csv	TRUE	reported	Interleukin-8 levels	2	TRUE	0.00156245	23.0697
959	rs7216538	A	G	A	G	-0.1324	-0.328626	0.0541	0.0307964	FALSE	FALSE	FALSE	Glioblastoma	17	75576717	0.214356	0.264663	243	287137	287380	GBM	TRUE	reported	textfile	17	73572798	0.0279	2.08e-06	13672	GCST90274817.csv	TRUE	reported	Interleukin-8 levels	2	TRUE	0.00164445	22.5167
960	rs72633250	A	C	A	C	0.0574	0.00610022	0.4025	0.416938	FALSE	FALSE	FALSE	Glioblastoma	15	101109596	0.947809	0.0931931	243	287137	287380	GBM	TRUE	reported	textfile	15	101649801	0.0124	3.67e-06	14296	GCST90274817.csv	TRUE	reported	Interleukin-8 levels	2	TRUE	0.00149663	21.4249
961	rs72886502	T	G	T	G	-0.3895	0.769109	0.0095	0.00223457	FALSE	FALSE	FALSE	Glioblastoma	18	39113012	0.421773	0.95738	243	287137	287380	GBM	TRUE	reported	textfile	18	36692976	0.076	2.98e-07	12291	GCST90274817.csv	TRUE	reported	Interleukin-8 levels	2	TRUE	0.00213242	26.2614
962	rs8069322	A	G	A	G	0.0668	-0.0112904	0.7222	0.72753	FALSE	FALSE	FALSE	Glioblastoma	17	56372773	0.91213	0.102313	243	287137	287380	GBM	TRUE	reported	textfile	17	54450134	0.0131	3.41e-07	14726	GCST90274817.csv	TRUE	reported	Interleukin-8 levels	2	TRUE	0.00176262	25.9987
963	rs906401	T	C	T	C	0.0941	-0.158372	0.9034	0.919154	FALSE	FALSE	FALSE	Glioblastoma	18	75988381	0.338795	0.165566	243	287137	287380	GBM	TRUE	reported	textfile	18	73700336	0.02	2.54e-06	14729	GCST90274817.csv	TRUE	reported	Interleukin-8 levels	2	TRUE	0.0015007	22.134
964	rs972492	A	C	A	C	-0.0936	-0.0898399	0.1404	0.097189	FALSE	FALSE	FALSE	Glioblastoma	5	37903825	0.563123	0.155376	243	287137	287380	GBM	TRUE	reported	textfile	5	37903927	0.0184	3.64e-07	12412	GCST90274817.csv	TRUE	reported	Interleukin-8 levels	2	TRUE	0.00208051	25.873
965	rs10403201	A	G	A	G	-0.0597	-0.0175619	0.292	0.246429	FALSE	FALSE	FALSE	Glioblastoma	19	14653998	0.868252	0.105872	243	287137	287380	GBM	TRUE	reported	textfile	19	14764810	0.0125	1.79e-06	14730	GCST90274818.csv	TRUE	reported	Latency-associated peptide transforming growth factor beta 1 levels	2	TRUE	0.00154616	22.8071
966	rs10508556	T	C	T	C	0.0523	0.0166286	0.4627	0.436545	FALSE	FALSE	FALSE	Glioblastoma	10	17996413	0.855747	0.0914707	243	287137	287380	GBM	TRUE	reported	textfile	10	18285342	0.0114	4.48e-06	14735	GCST90274818.csv	TRUE	reported	Latency-associated peptide transforming growth factor beta 1 levels	2	TRUE	0.00142634	21.0443
967	rs114152855	T	C	T	C	-0.299	-0.581226	0.0112	0.00937075	FALSE	FALSE	FALSE	Glioblastoma	4	174616489	0.224167	0.478169	243	287137	287380	GBM	TRUE	reported	textfile	4	175537640	0.0613	1.07e-06	14249	GCST90274818.csv	TRUE	reported	Latency-associated peptide transforming growth factor beta 1 levels	2	TRUE	0.00166691	23.7881
968	rs143420877	T	C	T	C	0.1447	-0.113281	0.0388	0.0325201	FALSE	FALSE	FALSE	Glioblastoma	8	50783752	0.649558	0.249311	243	287137	287380	GBM	TRUE	reported	textfile	8	51696312	0.0303	1.79e-06	14729	GCST90274818.csv	TRUE	reported	Latency-associated peptide transforming growth factor beta 1 levels	2	TRUE	0.00154599	22.803
969	rs144834546	T	C	T	C	-0.2662	1.24073	0.0227	0.00367538	FALSE	FALSE	FALSE	Glioblastoma	12	24656493	0.0101356	0.482556	243	287137	287380	GBM	TRUE	reported	textfile	12	24809427	0.0526	4.17e-07	12935	GCST90274818.csv	TRUE	reported	Latency-associated peptide transforming growth factor beta 1 levels	2	TRUE	0.00197615	25.6081
970	rs149458216	A	C	A	C	-0.2301	-0.128998	0.0182	0.0150213	FALSE	FALSE	FALSE	Glioblastoma	16	48868382	0.7323	0.377112	243	287137	287380	GBM	TRUE	reported	textfile	16	48902293	0.0472	1.09e-06	14726	GCST90274818.csv	TRUE	reported	Latency-associated peptide transforming growth factor beta 1 levels	2	TRUE	0.00161125	23.7624
971	rs1800472	A	G	A	G	-0.4623	-0.267116	0.0345	0.0338672	FALSE	FALSE	FALSE	Glioblastoma	19	41341955	0.290093	0.252492	243	287137	287380	GBM	TRUE	reported	textfile	19	41847860	0.0335	2.55e-43	14736	GCST90274818.csv	TRUE	reported	Latency-associated peptide transforming growth factor beta 1 levels	2	TRUE	0.0127586	190.414
972	rs183319799	T	G	T	G	0.2185	-0.231852	0.0182	0.0234014	FALSE	FALSE	FALSE	Glioblastoma	9	84496168	0.462386	0.315477	243	287137	287380	GBM	TRUE	reported	textfile	9	87111083	0.0461	2.14e-06	14733	GCST90274818.csv	TRUE	reported	Latency-associated peptide transforming growth factor beta 1 levels	2	TRUE	0.00152247	22.4617
973	rs1921885	A	C	A	C	0.1265	0.40665	0.9391	0.977618	FALSE	FALSE	FALSE	Glioblastoma	4	84031290	0.182979	0.305376	243	287137	287380	GBM	TRUE	reported	textfile	4	84952443	0.0263	1.51e-06	14288	GCST90274818.csv	TRUE	reported	Latency-associated peptide transforming growth factor beta 1 levels	2	TRUE	0.00161657	23.1318
974	rs2281119	T	C	T	C	-0.0873	-0.05791	0.1204	0.115507	FALSE	FALSE	FALSE	Glioblastoma	22	44606844	0.68403	0.142295	243	287137	287380	GBM	TRUE	reported	textfile	22	45002724	0.019	4.33e-06	14284	GCST90274818.csv	TRUE	reported	Latency-associated peptide transforming growth factor beta 1 levels	2	TRUE	0.00147581	21.1087
975	rs34536806	T	G	T	G	0.0989	-0.0578382	0.9023	0.928792	FALSE	FALSE	FALSE	Glioblastoma	11	95541323	0.748533	0.180421	243	287137	287380	GBM	TRUE	reported	textfile	11	95274487	0.021	2.48e-06	14288	GCST90274818.csv	TRUE	reported	Latency-associated peptide transforming growth factor beta 1 levels	2	TRUE	0.00154992	22.1765
976	rs34992551	T	C	T	C	-0.0931	0.0550419	0.1103	0.198268	FALSE	FALSE	FALSE	Glioblastoma	7	16366945	0.63741	0.116782	243	287137	287380	GBM	TRUE	reported	textfile	7	16406570	0.0199	2.89e-06	14734	GCST90274818.csv	TRUE	reported	Latency-associated peptide transforming growth factor beta 1 levels	2	TRUE	0.0014833	21.8844
977	rs60821320	A	C	A	C	-0.1083	0.00403088	0.0779	0.051608	FALSE	FALSE	FALSE	Glioblastoma	12	94919106	0.984365	0.205687	243	287137	287380	GBM	TRUE	reported	textfile	12	95312882	0.0232	3.04e-06	12852	GCST90274818.csv	TRUE	reported	Latency-associated peptide transforming growth factor beta 1 levels	2	TRUE	0.00169268	21.7878
978	rs7013321	A	G	A	G	-0.0608	-0.0793218	0.4469	0.388885	FALSE	FALSE	FALSE	Glioblastoma	8	105581330	0.399095	0.094068	243	287137	287380	GBM	TRUE	reported	textfile	8	106593558	0.0121	5.04e-07	14288	GCST90274818.csv	TRUE	reported	Latency-associated peptide transforming growth factor beta 1 levels	2	TRUE	0.001764	25.245
979	rs7247630	T	C	T	C	0.1378	-0.0619642	0.0525	0.0700247	FALSE	FALSE	FALSE	Glioblastoma	19	41475287	0.727113	0.177564	243	287137	287380	GBM	TRUE	reported	textfile	19	41981195	0.0271	3.68e-07	14729	GCST90274818.csv	TRUE	reported	Latency-associated peptide transforming growth factor beta 1 levels	2	TRUE	0.00175237	25.8524
980	rs73045256	A	G	A	G	-0.1921	0.107546	0.9378	0.906974	FALSE	FALSE	FALSE	Glioblastoma	19	41305167	0.494225	0.157323	243	287137	287380	GBM	TRUE	reported	textfile	19	41811072	0.0276	3.4e-12	14288	GCST90274818.csv	TRUE	reported	Latency-associated peptide transforming growth factor beta 1 levels	2	TRUE	0.00337905	48.4368
981	rs7570818	A	G	A	G	-0.0849	0.0840101	0.8857	0.919138	FALSE	FALSE	FALSE	Glioblastoma	2	106693625	0.611639	0.16546	243	287137	287380	GBM	TRUE	reported	textfile	2	107310081	0.0183	3.5e-06	14729	GCST90274818.csv	TRUE	reported	Latency-associated peptide transforming growth factor beta 1 levels	2	TRUE	0.00145917	21.5206
982	rs7656674	A	T	A	T	0.0626	-0.10404	0.5957	0.628487	FALSE	TRUE	FALSE	Glioblastoma	4	5791325	0.269794	0.0942788	243	287137	287380	GBM	TRUE	reported	textfile	4	5793052	0.0121	2.3e-07	14288	GCST90274818.csv	TRUE	reported	Latency-associated peptide transforming growth factor beta 1 levels	2	TRUE	0.00186979	26.7619
983	rs7820135	T	C	T	C	-0.0747	0.0773931	0.8321	0.763587	FALSE	FALSE	FALSE	Glioblastoma	8	67807219	0.475919	0.108564	243	287137	287380	GBM	TRUE	reported	textfile	8	68719454	0.0155	1.44e-06	14730	GCST90274818.csv	TRUE	reported	Latency-associated peptide transforming growth factor beta 1 levels	2	TRUE	0.00157431	23.223
984	rs11127419	T	C	T	C	0.0707	-0.103969	0.3559	0.298669	FALSE	FALSE	FALSE	Glioblastoma	2	3087699	0.296041	0.0994958	243	287137	287380	GBM	TRUE	reported	textfile	2	3091471	0.0153	3.82e-06	9252	GCST90274819.csv	TRUE	reported	Leukemia inhibitory factor levels	2	TRUE	0.0023026	21.3482
985	rs11608349	A	T	A	T	-0.3084	-0.562876	0.0168	0.00422647	FALSE	TRUE	FALSE	Glioblastoma	12	67632264	0.429439	0.712363	243	287137	287380	GBM	TRUE	reported	textfile	12	68026044	0.0661	3.08e-06	9362	GCST90274819.csv	TRUE	reported	Leukemia inhibitory factor levels	2	TRUE	0.00231979	21.7637
986	rs116794364	C	G	C	G	-0.3015	0.314159	0.9851	0.986457	FALSE	TRUE	FALSE	Glioblastoma	2	223427808	0.410024	0.38133	243	287137	287380	GBM	TRUE	reported	textfile	2	224292526	0.0631	1.77e-06	10858	GCST90274819.csv	TRUE	reported	Leukemia inhibitory factor levels	2	TRUE	0.00209823	22.8263
987	rs11883375	A	G	A	G	-0.1011	-0.0465333	0.1385	0.107686	FALSE	FALSE	FALSE	Glioblastoma	19	54340572	0.752452	0.147534	243	287137	287380	GBM	TRUE	reported	textfile	19	54851842	0.0197	2.87e-07	11776	GCST90274819.csv	TRUE	reported	Leukemia inhibitory factor levels	2	TRUE	0.00223152	26.3327
988	rs145344087	C	G	C	G	0.2548	-0.0303735	0.021	0.0126801	FALSE	TRUE	FALSE	Glioblastoma	3	58969016	0.940584	0.407499	243	287137	287380	GBM	TRUE	reported	textfile	3	58954742	0.0556	4.59e-06	10281	GCST90274819.csv	TRUE	reported	Leukemia inhibitory factor levels	2	TRUE	0.00203858	20.9974
989	rs234592	A	G	A	G	-0.0635	0.103468	0.5456	0.61552	FALSE	FALSE	FALSE	Glioblastoma	14	96620760	0.268167	0.0934425	243	287137	287380	GBM	TRUE	reported	textfile	14	97087097	0.0136	3.02e-06	11345	GCST90274819.csv	TRUE	reported	Leukemia inhibitory factor levels	2	TRUE	0.00191792	21.7968
990	rs332426	A	G	A	G	0.112	0.0898745	0.0899	0.0815827	FALSE	FALSE	FALSE	Glioblastoma	19	6801955	0.599378	0.171093	243	287137	287380	GBM	TRUE	reported	textfile	19	6801966	0.0238	2.53e-06	11789	GCST90274819.csv	TRUE	reported	Leukemia inhibitory factor levels	2	TRUE	0.00187495	22.1416
991	rs7225483	T	G	T	G	0.0671	0.0160319	0.486	0.463333	FALSE	FALSE	FALSE	Glioblastoma	17	30014661	0.859952	0.0908656	243	287137	287380	GBM	TRUE	reported	textfile	17	28341679	0.0143	2.7e-06	9849	GCST90274819.csv	TRUE	reported	Leukemia inhibitory factor levels	2	TRUE	0.00223055	22.0133
992	rs74992559	A	G	A	G	0.1725	-0.578588	0.0351	0.0185526	FALSE	FALSE	FALSE	Glioblastoma	10	31201273	0.0902485	0.341534	243	287137	287380	GBM	TRUE	reported	textfile	10	31490202	0.0367	2.6e-06	11784	GCST90274819.csv	TRUE	reported	Leukemia inhibitory factor levels	2	TRUE	0.00187129	22.0888
993	rs80092539	A	T	A	T	0.0993	0.128959	0.8758	0.910285	FALSE	TRUE	FALSE	Glioblastoma	2	45898764	0.416834	0.158831	243	287137	287380	GBM	TRUE	reported	textfile	2	46125903	0.0213	3.13e-06	11345	GCST90274819.csv	TRUE	reported	Leukemia inhibitory factor levels	2	TRUE	0.00191207	21.7301
994	rs825264	A	G	A	G	-0.2119	-0.0618181	0.0321	0.060158	FALSE	FALSE	FALSE	Glioblastoma	2	221720748	0.748692	0.192962	243	287137	287380	GBM	TRUE	reported	textfile	2	222585468	0.0453	2.9e-06	10291	GCST90274819.csv	TRUE	reported	Leukemia inhibitory factor levels	2	TRUE	0.00212171	21.8767
995	rs115938660	T	C	T	C	-0.2181	0.230969	0.0215	0.0313212	FALSE	FALSE	FALSE	Glioblastoma	5	111448543	0.384345	0.265507	243	287137	287380	GBM	TRUE	reported	textfile	5	110784241	0.0467	3.01e-06	11770	GCST90274820.csv	TRUE	reported	Leukemia inhibitory factor receptor levels	2	TRUE	0.00184968	21.8074
996	rs117117000	A	G	A	G	0.1586	0.253646	0.961	0.940861	FALSE	FALSE	FALSE	Glioblastoma	8	118904823	0.189068	0.193131	243	287137	287380	GBM	TRUE	reported	textfile	8	119917062	0.0333	1.91e-06	11784	GCST90274820.csv	TRUE	reported	Leukemia inhibitory factor receptor levels	2	TRUE	0.00192128	22.6801
997	rs12754806	A	G	A	G	0.0563	0.0961436	0.4817	0.438299	FALSE	FALSE	FALSE	Glioblastoma	1	238658153	0.293831	0.0915867	243	287137	287380	GBM	TRUE	reported	textfile	1	238821453	0.0122	3.94e-06	11768	GCST90274820.csv	TRUE	reported	Leukemia inhibitory factor receptor levels	2	TRUE	0.00180638	21.2923
998	rs147006060	A	G	A	G	-0.2602	0.391906	0.0179	0.0254608	FALSE	FALSE	FALSE	Glioblastoma	21	42360698	0.179425	0.291917	243	287137	287380	GBM	TRUE	reported	textfile	21	43780807	0.0566	4.28e-06	11775	GCST90274820.csv	TRUE	reported	Leukemia inhibitory factor receptor levels	2	TRUE	0.0017916	21.1304
999	rs1690678	A	C	A	C	0.0904	-0.205592	0.1109	0.134595	FALSE	FALSE	FALSE	Glioblastoma	10	27641889	0.12791	0.135045	243	287137	287380	GBM	TRUE	reported	textfile	10	27930818	0.0192	2.5e-06	11784	GCST90274820.csv	TRUE	reported	Leukemia inhibitory factor receptor levels	2	TRUE	0.0018777	22.1646
1000	rs2289779	T	G	T	G	0.0788	0.115504	0.5419	0.527941	FALSE	FALSE	FALSE	Glioblastoma	5	38527126	0.205842	0.0913014	243	287137	287380	GBM	TRUE	reported	textfile	5	38527228	0.0134	4.09e-09	11336	GCST90274820.csv	TRUE	reported	Leukemia inhibitory factor receptor levels	2	TRUE	0.00304131	34.5753
1001	rs41307428	T	C	T	C	0.2027	0.0868872	0.067	0.117823	FALSE	FALSE	FALSE	Glioblastoma	9	133471682	0.539849	0.141731	243	287137	287380	GBM	TRUE	reported	textfile	9	136336804	0.0299	1.21e-11	11774	GCST90274820.csv	TRUE	reported	Leukemia inhibitory factor receptor levels	2	TRUE	0.00388821	45.9506
1002	rs4937122	T	G	T	G	0.1262	-0.18783	0.9129	0.89603	FALSE	FALSE	FALSE	Glioblastoma	11	126358764	0.208725	0.149418	243	287137	287380	GBM	TRUE	reported	textfile	11	126228659	0.0248	3.61e-07	11336	GCST90274820.csv	TRUE	reported	Leukemia inhibitory factor receptor levels	2	TRUE	0.00227911	25.8904
1003	rs6002001	A	G	A	G	0.6489	-1.09432	0.0043	0.000399137	FALSE	FALSE	FALSE	Glioblastoma	22	40658963	0.607283	2.12922	243	287137	287380	GBM	TRUE	reported	textfile	22	41054967	0.1417	4.66e-06	6861	GCST90274820.csv	TRUE	reported	Leukemia inhibitory factor receptor levels	2	TRUE	0.00304721	20.9647
1004	rs62258077	T	C	T	C	-0.063	0.000891932	0.6603	0.752345	FALSE	FALSE	FALSE	Glioblastoma	3	58377644	0.99322	0.104958	243	287137	287380	GBM	TRUE	reported	textfile	3	58363371	0.013	1.26e-06	11762	GCST90274820.csv	TRUE	reported	Leukemia inhibitory factor receptor levels	2	TRUE	0.00199272	23.4812
1005	rs635634	T	C	T	C	-0.2885	0.0447667	0.1918	0.20137	FALSE	FALSE	FALSE	Glioblastoma	9	133279427	0.693161	0.113457	243	287137	287380	GBM	TRUE	reported	textfile	9	136155000	0.0153	2.61e-79	11784	GCST90274820.csv	TRUE	reported	Leukemia inhibitory factor receptor levels	2	TRUE	0.0292891	355.496
1006	rs72730728	A	T	A	T	0.1414	-0.0111132	0.9403	0.938822	FALSE	TRUE	FALSE	Glioblastoma	5	36424139	0.953541	0.19075	243	287137	287380	GBM	TRUE	reported	textfile	5	36424241	0.0302	2.84e-06	11336	GCST90274820.csv	TRUE	reported	Leukemia inhibitory factor receptor levels	2	TRUE	0.00193013	21.9184
1007	rs73157388	T	C	T	C	-0.1306	-0.0959129	0.9229	0.889253	FALSE	FALSE	FALSE	Glioblastoma	7	79720414	0.513206	0.146689	243	287137	287380	GBM	TRUE	reported	textfile	7	79349730	0.0285	4.6e-06	11336	GCST90274820.csv	TRUE	reported	Leukemia inhibitory factor receptor levels	2	TRUE	0.00184898	20.9952
1008	rs778016	A	G	A	G	-0.0681	-0.0533337	0.2875	0.315482	FALSE	FALSE	FALSE	Glioblastoma	6	68208688	0.585479	0.0977882	243	287137	287380	GBM	TRUE	reported	textfile	6	68918580	0.0145	2.65e-06	9883	GCST90274820.csv	TRUE	reported	Leukemia inhibitory factor receptor levels	2	TRUE	0.0022269	22.0531
1009	rs9313148	C	G	C	G	-0.0824	0.18281	0.1414	0.115345	FALSE	TRUE	FALSE	Glioblastoma	5	6378079	0.196332	0.141486	243	287137	287380	GBM	TRUE	reported	textfile	5	6378192	0.0173	1.91e-06	11777	GCST90274820.csv	TRUE	reported	Leukemia inhibitory factor receptor levels	2	TRUE	0.00192261	22.6824
1010	rs117265389	C	G	C	G	0.1734	-0.409953	0.0256	0.0296593	FALSE	TRUE	FALSE	Glioblastoma	16	4888451	0.122724	0.26561	243	287137	287380	GBM	TRUE	reported	textfile	16	4938452	0.0377	4.24e-06	14733	GCST90274821.csv	TRUE	reported	Monocyte chemoattractant protein-1 levels	2	TRUE	0.00143384	21.1522
1011	rs117317477	T	G	T	G	-0.3227	0.118323	0.0125	0.0496169	FALSE	FALSE	FALSE	Glioblastoma	22	21567631	0.586167	0.217346	243	287137	287380	GBM	TRUE	reported	textfile	22	21921920	0.0704	4.57e-06	11725	GCST90274821.csv	TRUE	reported	Monocyte chemoattractant protein-1 levels	2	TRUE	0.0017888	21.0077
1012	rs117510656	T	C	T	C	-0.2587	0.0476969	0.9806	0.976409	FALSE	FALSE	FALSE	Glioblastoma	11	87566778	0.874993	0.303184	243	287137	287380	GBM	TRUE	reported	textfile	11	87277670	0.0562	4.16e-06	14285	GCST90274821.csv	TRUE	reported	Monocyte chemoattractant protein-1 levels	2	TRUE	0.00148114	21.1865
1013	rs11870164	T	C	T	C	0.0751	-0.00729072	0.2772	0.288445	FALSE	FALSE	FALSE	Glioblastoma	17	34240660	0.942072	0.100332	243	287137	287380	GBM	TRUE	reported	textfile	17	32567679	0.013	7.61e-09	14733	GCST90274821.csv	TRUE	reported	Monocyte chemoattractant protein-1 levels	2	TRUE	0.00226006	33.3683
1014	rs12075	A	G	A	G	0.1694	-0.0787592	0.5552	0.532082	FALSE	FALSE	FALSE	Glioblastoma	1	159205564	0.390307	0.0916806	243	287137	287380	GBM	TRUE	reported	textfile	1	159175354	0.0113	8.39e-51	14730	GCST90274821.csv	TRUE	reported	Monocyte chemoattractant protein-1 levels	2	TRUE	0.0150277	224.704
1015	rs12133241	T	G	T	G	0.0728	-0.0557705	0.8345	0.8448	FALSE	FALSE	FALSE	Glioblastoma	1	13933725	0.656197	0.125279	243	287137	287380	GBM	TRUE	reported	textfile	1	14260220	0.0157	3.54e-06	14713	GCST90274821.csv	TRUE	reported	Monocyte chemoattractant protein-1 levels	2	TRUE	0.00145924	21.4983
1016	rs12367122	A	G	A	G	0.0739	-0.0679022	0.1756	0.173865	FALSE	FALSE	FALSE	Glioblastoma	12	30845435	0.573086	0.120498	243	287137	287380	GBM	TRUE	reported	textfile	12	30998369	0.0159	3.35e-06	14284	GCST90274821.csv	TRUE	reported	Monocyte chemoattractant protein-1 levels	2	TRUE	0.00151004	21.599
1017	rs146186562	T	G	T	G	-0.2293	0.158071	0.9789	0.966692	FALSE	FALSE	FALSE	Glioblastoma	6	20408498	0.538036	0.256697	243	287137	287380	GBM	TRUE	reported	textfile	6	20408729	0.0497	3.96e-06	14285	GCST90274821.csv	TRUE	reported	Monocyte chemoattractant protein-1 levels	2	TRUE	0.00148788	21.2831
1018	rs148307902	A	G	A	G	0.2553	0.384862	0.0243	0.0117575	FALSE	FALSE	FALSE	Glioblastoma	5	2884900	0.352295	0.413764	243	287137	287380	GBM	TRUE	reported	textfile	5	2885014	0.0538	2.08e-06	13798	GCST90274821.csv	TRUE	reported	Monocyte chemoattractant protein-1 levels	2	TRUE	0.00162934	22.5151
1019	rs149604038	C	G	C	G	-0.2813	0.282646	0.9851	0.988884	FALSE	TRUE	FALSE	Glioblastoma	3	185745757	0.512635	0.431691	243	287137	287380	GBM	TRUE	reported	textfile	3	185463545	0.0556	4.21e-07	13798	GCST90274821.csv	TRUE	reported	Monocyte chemoattractant protein-1 levels	2	TRUE	0.00185169	25.5933
1020	rs181998213	T	C	T	C	0.3723	0.341358	0.9872	0.953929	FALSE	FALSE	FALSE	Glioblastoma	3	46478298	0.12252	0.221046	243	287137	287380	GBM	TRUE	reported	textfile	3	46519788	0.0695	8.47e-08	14285	GCST90274821.csv	TRUE	reported	Monocyte chemoattractant protein-1 levels	2	TRUE	0.00200477	28.6917
1021	rs1846616	A	T	A	T	0.0856	-0.0324386	0.362	0.352521	FALSE	TRUE	FALSE	Glioblastoma	3	45990949	0.733248	0.0951814	243	287137	287380	GBM	TRUE	reported	textfile	3	46032441	0.0119	6.33e-13	14719	GCST90274821.csv	TRUE	reported	Monocyte chemoattractant protein-1 levels	2	TRUE	0.00350309	51.7362
1022	rs207311	T	C	T	C	0.0579	0.0468695	0.6697	0.639125	FALSE	FALSE	FALSE	Glioblastoma	4	19074255	0.626194	0.0962235	243	287137	287380	GBM	TRUE	reported	textfile	4	19075878	0.0126	4.32e-06	14285	GCST90274821.csv	TRUE	reported	Monocyte chemoattractant protein-1 levels	2	TRUE	0.00147603	21.1133
1023	rs34292320	T	C	T	C	-0.0684	0.0302987	0.2742	0.261532	FALSE	FALSE	FALSE	Glioblastoma	13	42979689	0.770419	0.103824	243	287137	287380	GBM	TRUE	reported	textfile	13	43553825	0.0134	3.32e-07	14285	GCST90274821.csv	TRUE	reported	Monocyte chemoattractant protein-1 levels	2	TRUE	0.00182067	26.052
1024	rs35728689	A	G	A	G	0.3004	-0.164612	0.0959	0.0786803	FALSE	FALSE	FALSE	Glioblastoma	3	46348737	0.319633	0.165404	243	287137	287380	GBM	TRUE	reported	textfile	3	46390228	0.0198	5.44e-52	14732	GCST90274821.csv	TRUE	reported	Monocyte chemoattractant protein-1 levels	2	TRUE	0.0153842	230.15
1025	rs4682862	A	G	A	G	0.0576	-0.0846037	0.6154	0.651176	FALSE	FALSE	FALSE	Glioblastoma	3	42835921	0.375464	0.0954588	243	287137	287380	GBM	TRUE	reported	textfile	3	42877413	0.0122	2.34e-06	14285	GCST90274821.csv	TRUE	reported	Monocyte chemoattractant protein-1 levels	2	TRUE	0.001558	22.2877
1026	rs7619350	A	G	A	G	0.0986	-0.00500729	0.118	0.125075	FALSE	FALSE	FALSE	Glioblastoma	3	132550591	0.971027	0.137864	243	287137	287380	GBM	TRUE	reported	textfile	3	132269435	0.0201	9.32e-07	11764	GCST90274821.csv	TRUE	reported	Monocyte chemoattractant protein-1 levels	2	TRUE	0.00204136	24.0596
1027	rs77128226	T	C	T	C	-0.1063	0.104868	0.0875	0.0547332	FALSE	FALSE	FALSE	Glioblastoma	20	15232872	0.597664	0.198704	243	287137	287380	GBM	TRUE	reported	textfile	20	15213518	0.0218	1.08e-06	14285	GCST90274821.csv	TRUE	reported	Monocyte chemoattractant protein-1 levels	2	TRUE	0.00166169	23.7735
1028	rs77344300	T	C	T	C	-0.1381	-0.131	0.0491	0.045221	FALSE	FALSE	FALSE	Glioblastoma	9	76223123	0.557824	0.22352	243	287137	287380	GBM	TRUE	reported	textfile	9	78838039	0.0293	2.44e-06	14733	GCST90274821.csv	TRUE	reported	Monocyte chemoattractant protein-1 levels	2	TRUE	0.00150559	22.2123
1029	rs79697698	T	C	T	C	-0.348	-0.205435	0.0136	0.0504476	FALSE	FALSE	FALSE	Glioblastoma	20	9105433	0.333608	0.212474	243	287137	287380	GBM	TRUE	reported	textfile	20	9086080	0.0653	9.86e-08	13752	GCST90274821.csv	TRUE	reported	Monocyte chemoattractant protein-1 levels	2	TRUE	0.00206096	28.3968
1030	rs9942602	T	C	T	C	0.0618	-0.00542446	0.4922	0.399405	FALSE	FALSE	FALSE	Glioblastoma	7	17937431	0.95335	0.0927252	243	287137	287380	GBM	TRUE	reported	textfile	7	17977054	0.0117	1.28e-07	14728	GCST90274821.csv	TRUE	reported	Monocyte chemoattractant protein-1 levels	2	TRUE	0.00189077	27.8963
1031	rs112168535	T	C	T	C	-0.1553	0.261182	0.9555	0.961315	FALSE	FALSE	FALSE	Glioblastoma	16	4654768	0.264756	0.234198	243	287137	287380	GBM	TRUE	reported	textfile	16	4704769	0.0316	8.9e-07	13670	GCST90274822.csv	TRUE	reported	Monocyte chemoattractant protein-2 levels	2	TRUE	0.00176374	24.1493
1032	rs11652256	A	G	A	G	-0.9051	0.141546	0.0323	0.0301573	FALSE	FALSE	FALSE	Glioblastoma	17	34305359	0.589358	0.262236	243	287137	287380	GBM	TRUE	reported	textfile	17	32632378	0.0354	3.48e-144	14736	GCST90274822.csv	TRUE	reported	Monocyte chemoattractant protein-2 levels	2	TRUE	0.0424772	653.624
1033	rs12075	A	G	A	G	-0.0973	-0.0787592	0.5553	0.532082	FALSE	FALSE	FALSE	Glioblastoma	1	159205564	0.390307	0.0916806	243	287137	287380	GBM	TRUE	reported	textfile	1	159175354	0.0116	4.95e-17	14733	GCST90274822.csv	TRUE	reported	Monocyte chemoattractant protein-2 levels	2	TRUE	0.0047528	70.3478
1034	rs12523126	A	T	A	T	0.1121	-0.192672	0.0746	0.0658977	FALSE	TRUE	FALSE	Glioblastoma	5	166222350	0.297206	0.184827	243	287137	287380	GBM	TRUE	reported	textfile	5	165649355	0.0232	1.35e-06	14288	GCST90274822.csv	TRUE	reported	Monocyte chemoattractant protein-2 levels	2	TRUE	0.00163138	23.344
1035	rs138884871	T	C	T	C	0.2198	-0.179364	0.0188	0.0162182	FALSE	FALSE	FALSE	Glioblastoma	3	47029967	0.609168	0.350827	243	287137	287380	GBM	TRUE	reported	textfile	3	47071457	0.0473	3.37e-06	13672	GCST90274822.csv	TRUE	reported	Monocyte chemoattractant protein-2 levels	2	TRUE	0.00157694	21.5908
1036	rs144101664	T	C	T	C	-0.3694	0.166636	0.014	0.0132094	FALSE	FALSE	FALSE	Glioblastoma	17	34447366	0.672695	0.39445	243	287137	287380	GBM	TRUE	reported	textfile	17	32774385	0.0547	1.45e-11	14288	GCST90274822.csv	TRUE	reported	Monocyte chemoattractant protein-2 levels	2	TRUE	0.00318173	45.5993
1037	rs144618566	T	C	T	C	0.5171	-0.0339054	0.0169	0.00362974	FALSE	FALSE	FALSE	Glioblastoma	17	34325288	0.961878	0.709364	243	287137	287380	GBM	TRUE	reported	textfile	17	32652307	0.0538	7.15e-22	13801	GCST90274822.csv	TRUE	reported	Monocyte chemoattractant protein-2 levels	2	TRUE	0.00664931	92.368
1038	rs145516279	A	G	A	G	0.2225	-0.139639	0.979	0.982028	FALSE	FALSE	FALSE	Glioblastoma	5	147972352	0.690782	0.351035	243	287137	287380	GBM	TRUE	reported	textfile	5	147351915	0.048	3.56e-06	14288	GCST90274822.csv	TRUE	reported	Monocyte chemoattractant protein-2 levels	2	TRUE	0.0015016	21.4841
1039	rs16969443	T	C	T	C	-0.4966	0.306264	0.9763	0.951273	FALSE	FALSE	FALSE	Glioblastoma	17	34306244	0.156298	0.216039	243	287137	287380	GBM	TRUE	reported	textfile	17	32633263	0.0757	5.38e-11	10826	GCST90274822.csv	TRUE	reported	Monocyte chemoattractant protein-2 levels	2	TRUE	0.00395941	43.027
1040	rs181726805	A	G	A	G	-0.2479	0.162586	0.9838	0.97265	FALSE	FALSE	FALSE	Glioblastoma	9	92895704	0.562972	0.28108	243	287137	287380	GBM	TRUE	reported	textfile	9	95657986	0.0536	3.75e-06	14736	GCST90274822.csv	TRUE	reported	Monocyte chemoattractant protein-2 levels	2	TRUE	0.00144949	21.3877
1041	rs1821142	T	C	T	C	0.4013	0.467048	0.0184	0.009432	FALSE	FALSE	FALSE	Glioblastoma	17	34322969	0.313945	0.463811	243	287137	287380	GBM	TRUE	reported	textfile	17	32649988	0.0478	4.64e-17	13422	GCST90274822.csv	TRUE	reported	Monocyte chemoattractant protein-2 levels	2	TRUE	0.00522385	70.4722
1042	rs188234686	C	G	C	G	-0.3591	-0.350671	0.981	0.98022	FALSE	TRUE	FALSE	Glioblastoma	17	34298229	0.299506	0.337998	243	287137	287380	GBM	TRUE	reported	textfile	17	32625248	0.0509	1.73e-12	12847	GCST90274822.csv	TRUE	reported	Monocyte chemoattractant protein-2 levels	2	TRUE	0.00385935	49.7654
1043	rs34202026	A	T	A	T	0.6652	-0.0959498	0.9715	0.969375	FALSE	TRUE	FALSE	Glioblastoma	17	34320338	0.718547	0.266231	243	287137	287380	GBM	TRUE	reported	textfile	17	32647357	0.0371	6.89e-72	14719	GCST90274822.csv	TRUE	reported	Monocyte chemoattractant protein-2 levels	2	TRUE	0.0213744	321.438
1044	rs35904471	T	C	T	C	0.0761	-0.0400999	0.2662	0.32981	FALSE	FALSE	FALSE	Glioblastoma	17	78948620	0.683461	0.098346	243	287137	287380	GBM	TRUE	reported	textfile	17	76944702	0.0165	3.99e-06	11337	GCST90274822.csv	TRUE	reported	Monocyte chemoattractant protein-2 levels	2	TRUE	0.00187279	21.2679
1045	rs407595	A	C	A	C	0.0697	0.0506271	0.2073	0.239303	FALSE	FALSE	FALSE	Glioblastoma	5	125763834	0.635351	0.106761	243	287137	287380	GBM	TRUE	reported	textfile	5	125099527	0.0147	2.12e-06	14287	GCST90274822.csv	TRUE	reported	Monocyte chemoattractant protein-2 levels	2	TRUE	0.00157111	22.4786
1046	rs4722985	T	C	T	C	-0.0626	-0.0290525	0.709	0.787882	FALSE	FALSE	FALSE	Glioblastoma	7	30432475	0.795904	0.112323	243	287137	287380	GBM	TRUE	reported	textfile	7	30472091	0.0133	2.52e-06	14288	GCST90274822.csv	TRUE	reported	Monocyte chemoattractant protein-2 levels	2	TRUE	0.00154811	22.1506
1047	rs6685547	A	G	A	G	0.1462	-0.00800939	0.0505	0.0311823	FALSE	FALSE	FALSE	Glioblastoma	1	224694422	0.975563	0.261466	243	287137	287380	GBM	TRUE	reported	textfile	1	224882124	0.0289	4.22e-07	13239	GCST90274822.csv	TRUE	reported	Monocyte chemoattractant protein-2 levels	2	TRUE	0.00192932	25.5878
1048	rs72825048	A	G	A	G	-0.812	-0.318821	0.0508	0.0497526	FALSE	FALSE	FALSE	Glioblastoma	17	34244211	0.130993	0.211112	243	287137	287380	GBM	TRUE	reported	textfile	17	32571230	0.0268	1e-200	14734	GCST90274822.csv	TRUE	reported	Monocyte chemoattractant protein-2 levels	2	TRUE	0.0586506	917.875
1049	rs74350159	A	G	A	G	0.2798	-0.598741	0.012	0.00934263	FALSE	FALSE	FALSE	Glioblastoma	21	35369599	0.199181	0.466349	243	287137	287380	GBM	TRUE	reported	textfile	21	36741897	0.0608	4.19e-06	13801	GCST90274822.csv	TRUE	reported	Monocyte chemoattractant protein-2 levels	2	TRUE	0.00153219	21.1751
1050	rs75573205	C	G	C	G	0.1906	0.159754	0.976	0.961277	FALSE	TRUE	FALSE	Glioblastoma	11	101553551	0.510725	0.242893	243	287137	287380	GBM	TRUE	reported	textfile	11	101424282	0.0408	2.99e-06	14725	GCST90274822.csv	TRUE	reported	Monocyte chemoattractant protein-2 levels	2	TRUE	0.00147988	21.8206
1051	rs75580960	T	C	T	C	-0.0904	-0.143483	0.8703	0.853164	FALSE	FALSE	FALSE	Glioblastoma	19	2151762	0.268572	0.129689	243	287137	287380	GBM	TRUE	reported	textfile	19	2151761	0.0188	1.52e-06	13224	GCST90274822.csv	TRUE	reported	Monocyte chemoattractant protein-2 levels	2	TRUE	0.00174542	23.1183
1052	rs76263310	A	G	A	G	0.296	-0.285959	0.0187	0.0216056	FALSE	FALSE	FALSE	Glioblastoma	17	34318110	0.349276	0.305513	243	287137	287380	GBM	TRUE	reported	textfile	17	32645129	0.0455	7.74e-11	14727	GCST90274822.csv	TRUE	reported	Monocyte chemoattractant protein-2 levels	2	TRUE	0.0028655	42.3157
1053	rs78743764	A	C	A	C	-0.2226	0.175704	0.019	0.0173157	FALSE	FALSE	FALSE	Glioblastoma	1	3385398	0.612208	0.346609	243	287137	287380	GBM	TRUE	reported	textfile	1	3301962	0.048	3.53e-06	13656	GCST90274822.csv	TRUE	reported	Monocyte chemoattractant protein-2 levels	2	TRUE	0.00157239	21.5033
1054	rs79567569	A	C	A	C	-0.3284	0.425161	0.9877	0.996668	FALSE	FALSE	FALSE	Glioblastoma	6	166642770	0.580386	0.769076	243	287137	287380	GBM	TRUE	reported	textfile	6	167056258	0.0669	9.16e-07	13386	GCST90274822.csv	TRUE	reported	Monocyte chemoattractant protein-2 levels	2	TRUE	0.00179689	24.0929
1055	rs80131163	A	G	A	G	0.1962	-0.0202871	0.9686	0.940454	FALSE	FALSE	FALSE	Glioblastoma	18	34097406	0.916903	0.19444	243	287137	287380	GBM	TRUE	reported	textfile	18	31677370	0.0399	8.77e-07	14730	GCST90274822.csv	TRUE	reported	Monocyte chemoattractant protein-2 levels	2	TRUE	0.00163884	24.1765
1056	rs80219280	T	G	T	G	-0.904	-0.401914	0.0365	0.0202594	FALSE	FALSE	FALSE	Glioblastoma	17	34283515	0.205611	0.317536	243	287137	287380	GBM	TRUE	reported	textfile	17	32610534	0.0322	2e-173	14736	GCST90274822.csv	TRUE	reported	Monocyte chemoattractant protein-2 levels	2	TRUE	0.0507711	788.072
1057	rs948962	A	C	A	C	0.0544	0.0847305	0.4764	0.558277	FALSE	FALSE	FALSE	Glioblastoma	11	77208433	0.354066	0.0914293	243	287137	287380	GBM	TRUE	reported	textfile	11	76919478	0.0119	4.84e-06	14736	GCST90274822.csv	TRUE	reported	Monocyte chemoattractant protein-2 levels	2	TRUE	0.00141615	20.8951
1058	rs9889517	A	G	A	G	0.0609	0.0260394	0.4783	0.40445	FALSE	FALSE	FALSE	Glioblastoma	17	4800880	0.780403	0.0934002	243	287137	287380	GBM	TRUE	reported	textfile	17	4704175	0.0121	4.83e-07	14288	GCST90274822.csv	TRUE	reported	Monocyte chemoattractant protein-2 levels	2	TRUE	0.0017698	25.3281
1059	rs12075	A	G	A	G	-0.0899	-0.0787592	0.5624	0.532082	FALSE	FALSE	FALSE	Glioblastoma	1	159205564	0.390307	0.0916806	243	287137	287380	GBM	TRUE	reported	textfile	1	159175354	0.013	4.67e-12	11780	GCST90274823.csv	TRUE	reported	Monocyte chemoattractant protein-3 levels	2	TRUE	0.00404323	47.8144
1060	rs146174820	A	G	A	G	0.2663	0.24707	0.0247	0.00789676	FALSE	FALSE	FALSE	Glioblastoma	2	68387100	0.631559	0.515228	243	287137	287380	GBM	TRUE	reported	textfile	2	68614232	0.0547	1.13e-06	10469	GCST90274823.csv	TRUE	reported	Monocyte chemoattractant protein-3 levels	2	TRUE	0.00225881	23.6965
1061	rs147793446	A	G	A	G	0.1941	0.389135	0.0345	0.020108	FALSE	FALSE	FALSE	Glioblastoma	1	201800182	0.224757	0.320547	243	287137	287380	GBM	TRUE	reported	textfile	1	201769310	0.0413	2.6e-06	11770	GCST90274823.csv	TRUE	reported	Monocyte chemoattractant protein-3 levels	2	TRUE	0.0018731	22.084
1062	rs148859911	A	G	A	G	0.1507	0.235171	0.05	0.0481248	FALSE	FALSE	FALSE	Glioblastoma	11	42223623	0.26469	0.210844	243	287137	287380	GBM	TRUE	reported	textfile	11	42245173	0.0328	4.34e-06	11771	GCST90274823.csv	TRUE	reported	Monocyte chemoattractant protein-3 levels	2	TRUE	0.00179014	21.106
1063	rs16947053	A	G	A	G	0.2264	-0.491912	0.9779	0.984867	FALSE	FALSE	FALSE	Glioblastoma	15	92549345	0.191919	0.376967	243	287137	287380	GBM	TRUE	reported	textfile	15	93092575	0.0487	3.34e-06	11783	GCST90274823.csv	TRUE	reported	Monocyte chemoattractant protein-3 levels	2	TRUE	0.00183081	21.6083
1064	rs182239847	T	G	T	G	-0.1716	-0.0690761	0.9096	0.901173	FALSE	FALSE	FALSE	Glioblastoma	4	143970991	0.6501	0.152276	243	287137	287380	GBM	TRUE	reported	textfile	4	144892144	0.0359	1.75e-06	9453	GCST90274823.csv	TRUE	reported	Monocyte chemoattractant protein-3 levels	2	TRUE	0.00241117	22.843
1065	rs2228467	T	C	T	C	-0.3169	-0.0752847	0.9268	0.923714	FALSE	FALSE	FALSE	Glioblastoma	3	42864624	0.662938	0.172727	243	287137	287380	GBM	TRUE	reported	textfile	3	42906116	0.0252	2.88e-36	11782	GCST90274823.csv	TRUE	reported	Monocyte chemoattractant protein-3 levels	2	TRUE	0.0132445	158.114
1066	rs28667091	T	G	T	G	-0.0613	0.0401104	0.4117	0.446914	FALSE	FALSE	FALSE	Glioblastoma	4	47680980	0.660373	0.0912847	243	287137	287380	GBM	TRUE	reported	textfile	4	47682997	0.0133	4.05e-06	11782	GCST90274823.csv	TRUE	reported	Monocyte chemoattractant protein-3 levels	2	TRUE	0.00179977	21.2395
1067	rs4146770	T	C	T	C	-0.0933	0.0313705	0.7978	0.820264	FALSE	FALSE	FALSE	Glioblastoma	3	151330756	0.790315	0.117978	243	287137	287380	GBM	TRUE	reported	textfile	3	151048544	0.0165	1.56e-08	11760	GCST90274823.csv	TRUE	reported	Monocyte chemoattractant protein-3 levels	2	TRUE	0.0027115	31.9684
1068	rs481267	A	G	A	G	-0.0754	-0.0602444	0.3263	0.364105	FALSE	FALSE	FALSE	Glioblastoma	1	108175198	0.522437	0.0941916	243	287137	287380	GBM	TRUE	reported	textfile	1	108717820	0.015	4.99e-07	9889	GCST90274823.csv	TRUE	reported	Monocyte chemoattractant protein-3 levels	2	TRUE	0.00254859	25.2623
1069	rs7116054	T	C	T	C	-0.0998	0.197708	0.1822	0.103464	FALSE	FALSE	FALSE	Glioblastoma	11	69124227	0.188258	0.150262	243	287137	287380	GBM	TRUE	reported	textfile	11	68891695	0.0179	2.47e-08	11335	GCST90274823.csv	TRUE	reported	Monocyte chemoattractant protein-3 levels	2	TRUE	0.00273492	31.0798
1070	rs7213460	A	G	A	G	0.0942	0.0759793	0.4161	0.391819	FALSE	FALSE	FALSE	Glioblastoma	17	34195594	0.417424	0.0936976	243	287137	287380	GBM	TRUE	reported	textfile	17	32522613	0.0132	9.58e-13	11780	GCST90274823.csv	TRUE	reported	Monocyte chemoattractant protein-3 levels	2	TRUE	0.00430462	50.919
1071	rs7327202	C	G	C	G	-0.0969	-0.0635428	0.1497	0.166406	FALSE	TRUE	FALSE	Glioblastoma	13	58357592	0.605975	0.123186	243	287137	287380	GBM	TRUE	reported	textfile	13	58931726	0.0194	5.89e-07	10903	GCST90274823.csv	TRUE	reported	Monocyte chemoattractant protein-3 levels	2	TRUE	0.002283	24.9439
1072	rs74157668	T	C	T	C	0.1574	0.00827899	0.0404	0.0248427	FALSE	FALSE	FALSE	Glioblastoma	10	119383800	0.977622	0.295148	243	287137	287380	GBM	TRUE	reported	textfile	10	121143312	0.0343	4.46e-06	11781	GCST90274823.csv	TRUE	reported	Monocyte chemoattractant protein-3 levels	2	TRUE	0.00178428	21.0546
1073	rs78848134	T	C	T	C	0.2441	0.175029	0.0198	0.0134176	FALSE	FALSE	FALSE	Glioblastoma	20	42498017	0.651459	0.387459	243	287137	287380	GBM	TRUE	reported	textfile	20	41126657	0.0514	2.04e-06	11296	GCST90274823.csv	TRUE	reported	Monocyte chemoattractant protein-3 levels	2	TRUE	0.00199259	22.5493
1074	rs9968876	T	G	T	G	-0.1046	-0.0952124	0.8991	0.931072	FALSE	FALSE	FALSE	Glioblastoma	6	99639406	0.597716	0.180433	243	287137	287380	GBM	TRUE	reported	textfile	6	100087282	0.0221	2.21e-06	11774	GCST90274823.csv	TRUE	reported	Monocyte chemoattractant protein-3 levels	2	TRUE	0.00189902	22.3978
1075	rs10140592	A	G	A	G	0.2704	-0.178632	0.0209	0.0268926	FALSE	FALSE	FALSE	Glioblastoma	14	69984756	0.542204	0.293088	243	287137	287380	GBM	TRUE	reported	textfile	14	70451473	0.0553	1.01e-06	13753	GCST90274824.csv	TRUE	reported	Monocyte chemoattractant protein-4 levels	2	TRUE	0.00173545	23.9056
1076	rs115511138	A	G	A	G	0.1956	-0.830102	0.9694	0.991375	FALSE	FALSE	FALSE	Glioblastoma	4	114645835	0.095876	0.498503	243	287137	287380	GBM	TRUE	reported	textfile	4	115566991	0.042	3.21e-06	13944	GCST90274824.csv	TRUE	reported	Monocyte chemoattractant protein-4 levels	2	TRUE	0.00155302	21.6859
1077	rs12075	A	G	A	G	0.189	-0.0787592	0.5553	0.532082	FALSE	FALSE	FALSE	Glioblastoma	1	159205564	0.390307	0.0916806	243	287137	287380	GBM	TRUE	reported	textfile	1	159175354	0.0114	9.89e-62	14733	GCST90274824.csv	TRUE	reported	Monocyte chemoattractant protein-4 levels	2	TRUE	0.0183145	274.824
1078	rs144118870	A	G	A	G	0.1749	0.240417	0.963	0.960225	FALSE	FALSE	FALSE	Glioblastoma	6	31247030	0.300276	0.232098	243	287137	287380	GBM	TRUE	reported	textfile	6	31214807	0.0368	2.01e-06	14735	GCST90274824.csv	TRUE	reported	Monocyte chemoattractant protein-4 levels	2	TRUE	0.00153062	22.5853
1079	rs2497351	T	C	T	C	0.0668	-0.0874531	0.2018	0.195657	FALSE	FALSE	FALSE	Glioblastoma	10	92760589	0.441742	0.113686	243	287137	287380	GBM	TRUE	reported	textfile	10	94520346	0.0145	4.09e-06	14736	GCST90274824.csv	TRUE	reported	Monocyte chemoattractant protein-4 levels	2	TRUE	0.00143818	21.2206
1080	rs2631360	A	G	A	G	0.0609	0.011365	0.5448	0.655275	FALSE	FALSE	FALSE	Glioblastoma	5	132371737	0.905254	0.0954827	243	287137	287380	GBM	TRUE	reported	textfile	5	131707429	0.0131	3.34e-06	11782	GCST90274824.csv	TRUE	reported	Monocyte chemoattractant protein-4 levels	2	TRUE	0.00183095	21.6082
1081	rs2721961	T	G	T	G	-0.1201	0.0392361	0.7293	0.69105	FALSE	FALSE	FALSE	Glioblastoma	8	115645684	0.690302	0.0984729	243	287137	287380	GBM	TRUE	reported	textfile	8	116657911	0.0133	1.72e-19	14288	GCST90274824.csv	TRUE	reported	Monocyte chemoattractant protein-4 levels	2	TRUE	0.00567466	81.5308
1082	rs3136676	A	G	A	G	0.3903	-0.316859	0.9384	0.945724	FALSE	FALSE	FALSE	Glioblastoma	17	34356270	0.121748	0.204759	243	287137	287380	GBM	TRUE	reported	textfile	17	32683289	0.0251	1.6e-54	14728	GCST90274824.csv	TRUE	reported	Monocyte chemoattractant protein-4 levels	2	TRUE	0.0161523	241.763
1083	rs3917900	A	G	A	G	0.1557	-0.065583	0.6401	0.663609	FALSE	FALSE	FALSE	Glioblastoma	17	34260295	0.495259	0.0961672	243	287137	287380	GBM	TRUE	reported	textfile	17	32587314	0.012	1.7e-38	14730	GCST90274824.csv	TRUE	reported	Monocyte chemoattractant protein-4 levels	2	TRUE	0.0113	168.328
1084	rs55842014	A	G	A	G	-0.0638	-0.129304	0.3598	0.294066	FALSE	FALSE	FALSE	Glioblastoma	3	46247622	0.198515	0.100564	243	287137	287380	GBM	TRUE	reported	textfile	3	46289113	0.0131	1.11e-06	12404	GCST90274824.csv	TRUE	reported	Monocyte chemoattractant protein-4 levels	2	TRUE	0.00190857	23.7153
1085	rs62201455	A	C	A	C	-0.2136	-0.0287828	0.9807	0.949573	FALSE	FALSE	FALSE	Glioblastoma	20	12708815	0.890878	0.209797	243	287137	287380	GBM	TRUE	reported	textfile	20	12689462	0.0451	2.18e-06	14722	GCST90274824.csv	TRUE	reported	Monocyte chemoattractant protein-4 levels	2	TRUE	0.00152132	22.428
1086	rs62336911	T	C	T	C	0.1569	0.336089	0.0417	0.0357168	FALSE	FALSE	FALSE	Glioblastoma	4	175512557	0.1794	0.250326	243	287137	287380	GBM	TRUE	reported	textfile	4	176433708	0.0332	2.29e-06	14288	GCST90274824.csv	TRUE	reported	Monocyte chemoattractant protein-4 levels	2	TRUE	0.0015607	22.331
1087	rs72825017	T	G	T	G	-0.1997	-0.318021	0.0594	0.0539701	FALSE	FALSE	FALSE	Glioblastoma	17	34202691	0.115751	0.202192	243	287137	287380	GBM	TRUE	reported	textfile	17	32529710	0.0251	1.77e-15	14730	GCST90274824.csv	TRUE	reported	Monocyte chemoattractant protein-4 levels	2	TRUE	0.00427901	63.2921
1088	rs74794857	T	C	T	C	0.0674	0.125035	0.4123	0.375815	FALSE	FALSE	FALSE	Glioblastoma	5	22143479	0.188571	0.0950964	243	287137	287380	GBM	TRUE	reported	textfile	5	22143588	0.0139	1.24e-06	11760	GCST90274824.csv	TRUE	reported	Monocyte chemoattractant protein-4 levels	2	TRUE	0.00199533	23.508
1089	rs7612912	T	C	T	C	0.1281	-0.0651903	0.6276	0.65595	FALSE	FALSE	FALSE	Glioblastoma	3	42869129	0.495205	0.0955795	243	287137	287380	GBM	TRUE	reported	textfile	3	42910621	0.012	1.33e-26	14714	GCST90274824.csv	TRUE	reported	Monocyte chemoattractant protein-4 levels	2	TRUE	0.00768519	113.94
1090	rs8112014	A	G	A	G	-0.0578	-0.0200438	0.2923	0.248146	FALSE	FALSE	FALSE	Glioblastoma	19	14662265	0.849241	0.105446	243	287137	287380	GBM	TRUE	reported	textfile	19	14773077	0.0126	4.49e-06	14724	GCST90274824.csv	TRUE	reported	Monocyte chemoattractant protein-4 levels	2	TRUE	0.00142715	21.0405
1091	rs847767	A	G	A	G	0.077	0.117651	0.8533	0.833134	FALSE	FALSE	FALSE	Glioblastoma	6	40083849	0.336361	0.122378	243	287137	287380	GBM	TRUE	reported	textfile	6	40051588	0.0168	4.58e-06	14733	GCST90274824.csv	TRUE	reported	Monocyte chemoattractant protein-4 levels	2	TRUE	0.00142381	21.0041
1092	rs926646	T	C	T	C	0.1432	0.327892	0.9545	0.964064	FALSE	FALSE	FALSE	Glioblastoma	20	20042682	0.181157	0.245208	243	287137	287380	GBM	TRUE	reported	textfile	20	20023326	0.0304	2.47e-06	14732	GCST90274824.csv	TRUE	reported	Monocyte chemoattractant protein-4 levels	2	TRUE	0.00150392	22.186
1093	rs113448118	A	G	A	G	0.0818	-0.218079	0.1528	0.126773	FALSE	FALSE	FALSE	Glioblastoma	7	1069318	0.111299	0.136952	243	287137	287380	GBM	TRUE	reported	textfile	7	1108954	0.0179	4.88e-06	11793	GCST90274825.csv	TRUE	reported	Macrophage inflammatory protein 1a levels	2	TRUE	0.0017677	20.8798
1094	rs1143687	T	C	T	C	-0.1229	0.0101856	0.0627	0.0529736	FALSE	FALSE	FALSE	Glioblastoma	16	81889208	0.960122	0.203709	243	287137	287380	GBM	TRUE	reported	textfile	16	81922813	0.024	3.04e-07	14743	GCST90274825.csv	TRUE	reported	Macrophage inflammatory protein 1a levels	2	TRUE	0.00177551	26.2194
1095	rs1719209	A	G	A	G	0.4088	-0.010283	0.231	0.163414	FALSE	FALSE	FALSE	Glioblastoma	17	36084936	0.932937	0.122197	243	287137	287380	GBM	TRUE	reported	textfile	17	34412293	0.0135	1e-200	14295	GCST90274825.csv	TRUE	reported	Macrophage inflammatory protein 1a levels	2	TRUE	0.0602794	916.84
1096	rs2847249	T	C	T	C	-0.0621	-0.165133	0.2605	0.29656	FALSE	FALSE	FALSE	Glioblastoma	18	12747236	0.0987461	0.100023	243	287137	287380	GBM	TRUE	reported	textfile	18	12747235	0.0136	4.97e-06	14294	GCST90274825.csv	TRUE	reported	Macrophage inflammatory protein 1a levels	2	TRUE	0.00145653	20.8471
1097	rs2853926	A	G	A	G	-0.0608	0.130126	0.7392	0.841394	FALSE	FALSE	FALSE	Glioblastoma	6	31295274	0.293203	0.123797	243	287137	287380	GBM	TRUE	reported	textfile	6	31263051	0.0133	4.84e-06	14743	GCST90274825.csv	TRUE	reported	Macrophage inflammatory protein 1a levels	2	TRUE	0.00141548	20.8951
1098	rs56675286	A	C	A	C	-0.1806	0.156992	0.0383	0.0240022	FALSE	FALSE	FALSE	Glioblastoma	17	36031023	0.590612	0.291833	243	287137	287380	GBM	TRUE	reported	textfile	17	34358060	0.0325	2.75e-08	14743	GCST90274825.csv	TRUE	reported	Macrophage inflammatory protein 1a levels	2	TRUE	0.00209013	30.8752
1099	rs5743604	A	G	A	G	-0.0736	-0.0672567	0.7503	0.873774	FALSE	FALSE	FALSE	Glioblastoma	4	38799664	0.617385	0.134632	243	287137	287380	GBM	TRUE	reported	textfile	4	38801285	0.0135	4.98e-08	14737	GCST90274825.csv	TRUE	reported	Macrophage inflammatory protein 1a levels	2	TRUE	0.00201282	29.7187
1100	rs677925	T	C	T	C	-0.0668	0.0722372	0.7284	0.744562	FALSE	FALSE	FALSE	Glioblastoma	17	15838151	0.487121	0.103954	243	287137	287380	GBM	TRUE	reported	textfile	17	15741465	0.0143	2.99e-06	12411	GCST90274825.csv	TRUE	reported	Macrophage inflammatory protein 1a levels	2	TRUE	0.00175514	21.8178
1101	rs7137828	T	C	T	C	-0.0837	0.0769464	0.5247	0.585068	FALSE	FALSE	FALSE	Glioblastoma	12	111494996	0.404612	0.0923269	243	287137	287380	GBM	TRUE	reported	textfile	12	111932800	0.0133	3.11e-10	11344	GCST90274825.csv	TRUE	reported	Macrophage inflammatory protein 1a levels	2	TRUE	0.00347911	39.5978
1102	rs78871521	T	C	T	C	0.1812	-0.497454	0.0304	0.030635	FALSE	FALSE	FALSE	Glioblastoma	16	4724016	0.0578789	0.262285	243	287137	287380	GBM	TRUE	reported	textfile	16	4774017	0.0371	1.04e-06	13246	GCST90274825.csv	TRUE	reported	Macrophage inflammatory protein 1a levels	2	TRUE	0.00179764	23.8508
1103	rs9540456	A	G	A	G	0.0926	-0.19553	0.8776	0.921831	FALSE	FALSE	FALSE	Glioblastoma	13	65511242	0.240628	0.166633	243	287137	287380	GBM	TRUE	reported	textfile	13	66085374	0.0181	3.12e-07	14295	GCST90274825.csv	TRUE	reported	Macrophage inflammatory protein 1a levels	2	TRUE	0.00182762	26.17
1104	rs9911791	A	G	A	G	0.176	-0.131385	0.8208	0.743409	FALSE	FALSE	FALSE	Glioblastoma	17	36465154	0.21061	0.104949	243	287137	287380	GBM	TRUE	reported	textfile	17	34820996	0.0162	1.71e-27	14295	GCST90274825.csv	TRUE	reported	Macrophage inflammatory protein 1a levels	2	TRUE	0.00818917	118.014
1105	rs10978641	A	T	A	T	0.0649	-0.205259	0.7462	0.791582	FALSE	TRUE	FALSE	Glioblastoma	9	106791915	0.0673969	0.112224	243	287137	287380	GBM	TRUE	reported	textfile	9	109554196	0.014	3.56e-06	14296	GCST90274826.csv	TRUE	reported	Matrix metalloproteinase-1 levels	2	TRUE	0.00150095	21.4868
1106	rs10990535	T	C	T	C	0.0703	0.00698728	0.253	0.265668	FALSE	FALSE	FALSE	Glioblastoma	9	96328727	0.94612	0.103393	243	287137	287380	GBM	TRUE	reported	textfile	9	99091009	0.0135	1.91e-07	14734	GCST90274826.csv	TRUE	reported	Matrix metalloproteinase-1 levels	2	TRUE	0.00183706	27.1134
1107	rs11673125	T	C	T	C	-0.0585	-0.0154686	0.296	0.247495	FALSE	FALSE	FALSE	Glioblastoma	19	14652936	0.883531	0.105591	243	287137	287380	GBM	TRUE	reported	textfile	19	14763748	0.0127	4.1e-06	14741	GCST90274826.csv	TRUE	reported	Matrix metalloproteinase-1 levels	2	TRUE	0.00143732	21.2151
1108	rs116889819	A	G	A	G	-0.176	0.146703	0.0455	0.024838	FALSE	FALSE	FALSE	Glioblastoma	11	102935669	0.613851	0.290742	243	287137	287380	GBM	TRUE	reported	textfile	11	102806398	0.03	4.45e-09	14744	GCST90274826.csv	TRUE	reported	Matrix metalloproteinase-1 levels	2	TRUE	0.00232892	34.4131
1109	rs12141791	A	G	A	G	0.0859	0.00343742	0.6981	0.6335	FALSE	FALSE	FALSE	Glioblastoma	1	156449994	0.970969	0.094453	243	287137	287380	GBM	TRUE	reported	textfile	1	156419786	0.013	3.9e-11	14296	GCST90274826.csv	TRUE	reported	Matrix metalloproteinase-1 levels	2	TRUE	0.00304481	43.6555
1110	rs12367368	T	G	T	G	0.0861	-0.141365	0.1146	0.150108	FALSE	FALSE	FALSE	Glioblastoma	12	83200264	0.272422	0.128806	243	287137	287380	GBM	TRUE	reported	textfile	12	83594043	0.0186	3.67e-06	14744	GCST90274826.csv	TRUE	reported	Matrix metalloproteinase-1 levels	2	TRUE	0.00145122	21.425
1111	rs141782294	A	G	A	G	0.3767	0.138141	0.9777	0.967895	FALSE	FALSE	FALSE	Glioblastoma	11	102483742	0.596141	0.260664	243	287137	287380	GBM	TRUE	reported	textfile	11	102354473	0.0445	2.56e-17	14731	GCST90274826.csv	TRUE	reported	Matrix metalloproteinase-1 levels	2	TRUE	0.00484096	71.6493
1112	rs188626385	T	C	T	C	-0.2509	0.972733	0.0177	0.00123745	FALSE	FALSE	FALSE	Glioblastoma	7	120951066	0.492359	1.41682	243	287137	287380	GBM	TRUE	reported	textfile	7	120591120	0.053	2.2e-06	12935	GCST90274826.csv	TRUE	reported	Matrix metalloproteinase-1 levels	2	TRUE	0.00172954	22.4069
1113	rs2155053	T	C	T	C	-0.3212	0.0286962	0.9461	0.950149	FALSE	FALSE	FALSE	Glioblastoma	11	102733876	0.891577	0.210524	243	287137	287380	GBM	TRUE	reported	textfile	11	102604607	0.0264	4.68e-34	14741	GCST90274826.csv	TRUE	reported	Matrix metalloproteinase-1 levels	2	TRUE	0.00994207	148.008
1114	rs2229629	A	G	A	G	-0.3153	-0.343212	0.0135	0.0106787	FALSE	FALSE	FALSE	Glioblastoma	2	74889400	0.422216	0.427635	243	287137	287380	GBM	TRUE	reported	textfile	2	75116527	0.0673	2.8e-06	10887	GCST90274826.csv	TRUE	reported	Matrix metalloproteinase-1 levels	2	TRUE	0.00201203	21.9451
1115	rs2926741	T	C	T	C	-0.0704	-0.0954479	0.3436	0.310959	FALSE	FALSE	FALSE	Glioblastoma	12	56704813	0.330867	0.0981603	243	287137	287380	GBM	TRUE	reported	textfile	12	57098597	0.0126	2.31e-08	14296	GCST90274826.csv	TRUE	reported	Matrix metalloproteinase-1 levels	2	TRUE	0.00217892	31.2136
1116	rs4734879	A	G	A	G	0.1136	-0.0342298	0.7422	0.778322	FALSE	FALSE	FALSE	Glioblastoma	8	105570896	0.755492	0.109921	243	287137	287380	GBM	TRUE	reported	textfile	8	106583124	0.0137	1.11e-16	14296	GCST90274826.csv	TRUE	reported	Matrix metalloproteinase-1 levels	2	TRUE	0.00478649	68.7472
1117	rs6717478	A	T	A	T	0.1548	-0.0318349	0.966	0.961619	FALSE	TRUE	FALSE	Glioblastoma	2	63429919	0.893402	0.237573	243	287137	287380	GBM	TRUE	reported	textfile	2	63657053	0.0338	4.65e-06	14742	GCST90274826.csv	TRUE	reported	Matrix metalloproteinase-1 levels	2	TRUE	0.00142081	20.9725
1118	rs7219205	A	G	A	G	0.0569	-0.0793248	0.5023	0.579524	FALSE	FALSE	FALSE	Glioblastoma	17	4448017	0.389814	0.0922428	243	287137	287380	GBM	TRUE	reported	textfile	17	4351312	0.0121	2.57e-06	14296	GCST90274826.csv	TRUE	reported	Matrix metalloproteinase-1 levels	2	TRUE	0.00154443	22.1102
1119	rs77095316	T	G	T	G	-0.1416	-0.14519	0.0705	0.0498653	FALSE	FALSE	FALSE	Glioblastoma	11	102701449	0.491579	0.211093	243	287137	287380	GBM	TRUE	reported	textfile	11	102572180	0.0238	2.69e-09	14744	GCST90274826.csv	TRUE	reported	Matrix metalloproteinase-1 levels	2	TRUE	0.00239506	35.3927
1120	rs873675	T	C	T	C	0.1234	0.173521	0.0684	0.0913283	FALSE	FALSE	FALSE	Glioblastoma	3	65005770	0.269808	0.157245	243	287137	287380	GBM	TRUE	reported	textfile	3	64991445	0.0234	1.34e-07	14742	GCST90274826.csv	TRUE	reported	Matrix metalloproteinase-1 levels	2	TRUE	0.00188288	27.8061
1121	rs112062276	T	G	T	G	0.1203	0.139588	0.0601	0.0864648	FALSE	FALSE	FALSE	Glioblastoma	6	133839360	0.390393	0.162519	243	287137	287380	GBM	TRUE	reported	textfile	6	134160498	0.0249	1.36e-06	14733	GCST90274827.csv	TRUE	reported	Matrix metalloproteinase-10 levels	2	TRUE	0.00158181	23.3385
1122	rs11225354	T	C	T	C	0.2957	-0.062757	0.879	0.88156	FALSE	FALSE	FALSE	Glioblastoma	11	102639315	0.655141	0.140512	243	287137	287380	GBM	TRUE	reported	textfile	11	102510046	0.0181	5.38e-60	14296	GCST90274827.csv	TRUE	reported	Matrix metalloproteinase-10 levels	2	TRUE	0.0183273	266.861
1123	rs112327130	C	G	C	G	-0.2862	-0.573049	0.0153	0.00443859	FALSE	TRUE	FALSE	Glioblastoma	8	77041425	0.398669	0.678967	243	287137	287380	GBM	TRUE	reported	textfile	8	77953661	0.0608	2.51e-06	12456	GCST90274827.csv	TRUE	reported	Matrix metalloproteinase-10 levels	2	TRUE	0.00177575	22.1545
1124	rs113958571	A	G	A	G	-0.2315	0.320607	0.0188	0.00474067	FALSE	FALSE	FALSE	Glioblastoma	20	20731052	0.633807	0.673014	243	287137	287380	GBM	TRUE	reported	textfile	20	20711695	0.0503	4.18e-06	14296	GCST90274827.csv	TRUE	reported	Matrix metalloproteinase-10 levels	2	TRUE	0.00147948	21.179
1125	rs12567824	A	C	A	C	0.07	0.0672158	0.822	0.83058	FALSE	FALSE	FALSE	Glioblastoma	1	160020232	0.580819	0.121726	243	287137	287380	GBM	TRUE	reported	textfile	1	159990022	0.0153	4.76e-06	14296	GCST90274827.csv	TRUE	reported	Matrix metalloproteinase-10 levels	2	TRUE	0.00146205	20.9292
1126	rs1356799	T	G	T	G	-0.069	0.0482656	0.7974	0.782364	FALSE	FALSE	FALSE	Glioblastoma	2	139810097	0.663233	0.11084	243	287137	287380	GBM	TRUE	reported	textfile	2	140567666	0.015	4.22e-06	13869	GCST90274827.csv	TRUE	reported	Matrix metalloproteinase-10 levels	2	TRUE	0.00152338	21.1569
1127	rs142915220	A	G	A	G	-0.3256	0.161322	0.9794	0.993127	FALSE	FALSE	FALSE	Glioblastoma	11	103011223	0.765249	0.540269	243	287137	287380	GBM	TRUE	reported	textfile	11	102881952	0.0494	4.37e-11	13809	GCST90274827.csv	TRUE	reported	Matrix metalloproteinase-10 levels	2	TRUE	0.00313609	43.4362
1128	rs17099622	A	G	A	G	-0.2064	-0.165591	0.9296	0.921934	FALSE	FALSE	FALSE	Glioblastoma	11	102829621	0.326124	0.168635	243	287137	287380	GBM	TRUE	reported	textfile	11	102700352	0.0233	8.12e-19	14296	GCST90274827.csv	TRUE	reported	Matrix metalloproteinase-10 levels	2	TRUE	0.00545903	78.4597
1129	rs17860955	T	C	T	C	1.1371	0.13684	0.983	0.995849	FALSE	FALSE	FALSE	Glioblastoma	11	102778751	0.836837	0.664461	243	287137	287380	GBM	TRUE	reported	textfile	11	102649482	0.047	2.6e-129	14256	GCST90274827.csv	TRUE	reported	Matrix metalloproteinase-10 levels	2	TRUE	0.0394393	585.249
1130	rs2584662	A	C	A	C	-0.0597	0.0475186	0.585	0.587575	FALSE	FALSE	FALSE	Glioblastoma	17	49393125	0.608146	0.0926791	243	287137	287380	GBM	TRUE	reported	textfile	17	47470487	0.0122	9.91e-07	14296	GCST90274827.csv	TRUE	reported	Matrix metalloproteinase-10 levels	2	TRUE	0.0016722	23.9424
1131	rs3742926	T	C	T	C	-0.0912	-0.100589	0.0978	0.129466	FALSE	FALSE	FALSE	Glioblastoma	14	32545663	0.461785	0.136686	243	287137	287380	GBM	TRUE	reported	textfile	14	33014869	0.0196	3.27e-06	14744	GCST90274827.csv	TRUE	reported	Matrix metalloproteinase-10 levels	2	TRUE	0.00146631	21.648
1132	rs55804377	A	G	A	G	-0.2185	-0.266917	0.0185	0.0469069	FALSE	FALSE	FALSE	Glioblastoma	10	1017952	0.216558	0.215999	243	287137	287380	GBM	TRUE	reported	textfile	10	1063892	0.0469	3.18e-06	14741	GCST90274827.csv	TRUE	reported	Matrix metalloproteinase-10 levels	2	TRUE	0.00147025	21.7019
1133	rs72699188	C	G	C	G	-0.0931	0.166198	0.8507	0.851566	FALSE	TRUE	FALSE	Glioblastoma	9	6176871	0.195371	0.128353	243	287137	287380	GBM	TRUE	reported	textfile	9	6176871	0.0166	2.04e-08	14744	GCST90274827.csv	TRUE	reported	Matrix metalloproteinase-10 levels	2	TRUE	0.00212884	31.4503
1134	rs7966257	C	G	C	G	-0.0819	0.00387338	0.1335	0.122342	FALSE	TRUE	FALSE	Glioblastoma	12	110813633	0.977887	0.13974	243	287137	287380	GBM	TRUE	reported	textfile	12	111251437	0.0178	4.2e-06	14295	GCST90274827.csv	TRUE	reported	Matrix metalloproteinase-10 levels	2	TRUE	0.00147877	21.1674
1135	rs10412462	A	C	A	C	-0.1731	0.0995362	0.0363	0.056185	FALSE	FALSE	FALSE	Glioblastoma	19	14580872	0.612295	0.196402	243	287137	287380	GBM	TRUE	reported	textfile	19	14691684	0.0366	2.25e-06	11790	GCST90274828.csv	TRUE	reported	Neurturin levels	2	TRUE	0.00189363	22.3645
1136	rs113580784	A	G	A	G	-0.2288	-0.484843	0.0208	0.0466887	FALSE	FALSE	FALSE	Glioblastoma	20	56894901	0.0275518	0.220022	243	287137	287380	GBM	TRUE	reported	textfile	20	55469957	0.0495	3.8e-06	11768	GCST90274828.csv	TRUE	reported	Neurturin levels	2	TRUE	0.00181222	21.3613
1137	rs143131035	T	C	T	C	-0.4361	0.191966	0.0118	0.016074	FALSE	FALSE	FALSE	Glioblastoma	4	43311203	0.602254	0.368342	243	287137	287380	GBM	TRUE	reported	textfile	4	43313220	0.0867	4.91e-07	7585	GCST90274828.csv	TRUE	reported	Neurturin levels	2	TRUE	0.00332454	25.2941
1138	rs182274799	A	G	A	G	0.1565	0.00712835	0.0646	0.0404442	FALSE	FALSE	FALSE	Glioblastoma	11	10337241	0.975347	0.230668	243	287137	287380	GBM	TRUE	reported	textfile	11	10358788	0.031	4.46e-07	9461	GCST90274828.csv	TRUE	reported	Neurturin levels	2	TRUE	0.00268658	25.4808
1139	rs192427410	T	G	T	G	0.3743	-0.35019	0.0252	0.0321736	FALSE	FALSE	FALSE	Glioblastoma	8	43330638	0.181532	0.262108	243	287137	287380	GBM	TRUE	reported	textfile	8	43185781	0.0786	1.92e-06	8783	GCST90274828.csv	TRUE	reported	Neurturin levels	2	TRUE	0.00257532	22.6723
1140	rs29630	T	C	T	C	-0.074	-0.0341689	0.2493	0.215537	FALSE	FALSE	FALSE	Glioblastoma	5	171599584	0.758363	0.11107	243	287137	287380	GBM	TRUE	reported	textfile	5	171026588	0.0159	3.25e-06	11343	GCST90274828.csv	TRUE	reported	Neurturin levels	2	TRUE	0.00190595	21.6567
1141	rs4360502	A	G	A	G	-0.0652	0.148049	0.3445	0.329099	FALSE	FALSE	FALSE	Glioblastoma	1	214713299	0.129913	0.0977577	243	287137	287380	GBM	TRUE	reported	textfile	1	214886642	0.0141	3.76e-06	11342	GCST90274828.csv	TRUE	reported	Neurturin levels	2	TRUE	0.0018817	21.3787
1142	rs62120726	A	G	A	G	0.0786	-0.0085001	0.8077	0.872128	FALSE	FALSE	FALSE	Glioblastoma	2	15594674	0.949912	0.135316	243	287137	287380	GBM	TRUE	reported	textfile	2	15734798	0.0172	4.88e-06	11343	GCST90274828.csv	TRUE	reported	Neurturin levels	2	TRUE	0.00183764	20.8791
1143	rs76777800	T	C	T	C	0.3387	2.11183	0.0176	0.00174993	FALSE	FALSE	FALSE	Glioblastoma	3	73017935	0.0592189	1.11941	243	287137	287380	GBM	TRUE	reported	textfile	3	73067086	0.0738	4.44e-06	6941	GCST90274828.csv	TRUE	reported	Neurturin levels	2	TRUE	0.00302538	21.0568
1144	rs7712604	C	G	C	G	-0.0879	-0.120474	0.6738	0.706776	FALSE	TRUE	FALSE	Glioblastoma	5	21508850	0.227445	0.0998158	243	287137	287380	GBM	TRUE	reported	textfile	5	21508959	0.0176	5.9e-07	8587	GCST90274828.csv	TRUE	reported	Neurturin levels	2	TRUE	0.00289635	24.9374
1145	rs77216559	T	C	T	C	0.1667	-0.133987	0.958	0.958996	FALSE	FALSE	FALSE	Glioblastoma	11	4454680	0.555714	0.227397	243	287137	287380	GBM	TRUE	reported	textfile	11	4475910	0.034	9.44e-07	11791	GCST90274828.csv	TRUE	reported	Neurturin levels	2	TRUE	0.0020346	24.0348
1146	rs8033310	T	C	T	C	0.1332	-0.198086	0.9133	0.925716	FALSE	FALSE	FALSE	Glioblastoma	15	23800958	0.259891	0.175819	243	287137	287380	GBM	TRUE	reported	textfile	15	24046105	0.0286	3.2e-06	11343	GCST90274828.csv	TRUE	reported	Neurturin levels	2	TRUE	0.00190862	21.687
1147	rs908372	C	G	C	G	-0.0622	0.0500783	0.3324	0.400068	FALSE	TRUE	FALSE	Glioblastoma	2	171577863	0.592932	0.0936758	243	287137	287380	GBM	TRUE	reported	textfile	2	172434373	0.0136	4.8e-06	11773	GCST90274828.csv	TRUE	reported	Neurturin levels	2	TRUE	0.00177356	20.9136
1148	rs10780690	T	G	T	G	0.0557	0.163547	0.5265	0.533488	FALSE	FALSE	FALSE	Glioblastoma	9	84863257	0.0725354	0.0910748	243	287137	287380	GBM	TRUE	reported	textfile	9	87478172	0.012	3.46e-06	14296	GCST90274829.csv	TRUE	reported	Neurotrophin-3 levels	2	TRUE	0.0015048	21.5421
1149	rs11225042	A	C	A	C	-0.0973	0.152804	0.8737	0.846557	FALSE	FALSE	FALSE	Glioblastoma	11	101856953	0.225228	0.125999	243	287137	287380	GBM	TRUE	reported	textfile	11	101727684	0.0203	1.64e-06	12412	GCST90274829.csv	TRUE	reported	Neurotrophin-3 levels	2	TRUE	0.00184752	22.9701
1150	rs112418830	T	C	T	C	0.1366	-0.0443716	0.0567	0.0731709	FALSE	FALSE	FALSE	Glioblastoma	6	150972752	0.799183	0.174414	243	287137	287380	GBM	TRUE	reported	textfile	6	151293888	0.0263	2.06e-07	14296	GCST90274829.csv	TRUE	reported	Neurotrophin-3 levels	2	TRUE	0.00188346	26.973
1151	rs12517801	A	G	A	G	-0.0555	-0.0635721	0.3609	0.460768	FALSE	FALSE	FALSE	Glioblastoma	5	1730939	0.487088	0.0914774	243	287137	287380	GBM	TRUE	reported	textfile	5	1731054	0.0121	4.5e-06	14726	GCST90274829.csv	TRUE	reported	Neurotrophin-3 levels	2	TRUE	0.00142663	21.0357
1152	rs145686993	C	G	C	G	-0.2464	-0.35807	0.0161	0.0128854	FALSE	TRUE	FALSE	Glioblastoma	2	46079035	0.386591	0.413564	243	287137	287380	GBM	TRUE	reported	textfile	2	46306174	0.0539	4.84e-06	14257	GCST90274829.csv	TRUE	reported	Neurotrophin-3 levels	2	TRUE	0.00146366	20.895
1153	rs146532158	T	C	T	C	-0.1859	0.115569	0.0249	0.0251719	FALSE	FALSE	FALSE	Glioblastoma	10	114074103	0.68605	0.285904	243	287137	287380	GBM	TRUE	reported	textfile	10	115833862	0.0386	1.46e-06	14741	GCST90274829.csv	TRUE	reported	Neurotrophin-3 levels	2	TRUE	0.00157099	23.1913
1154	rs17537796	A	C	A	C	-0.2571	0.312883	0.9866	0.98283	FALSE	FALSE	FALSE	Glioblastoma	7	39986573	0.365468	0.345729	243	287137	287380	GBM	TRUE	reported	textfile	7	40026172	0.0553	3.33e-06	14254	GCST90274829.csv	TRUE	reported	Neurotrophin-3 levels	2	TRUE	0.00151412	21.6119
1155	rs2034246	A	C	A	C	0.0582	-0.169504	0.5677	0.590617	FALSE	FALSE	FALSE	Glioblastoma	5	115115890	0.0668929	0.092504	243	287137	287380	GBM	TRUE	reported	textfile	5	114451587	0.012	1.23e-06	14296	GCST90274829.csv	TRUE	reported	Neurotrophin-3 levels	2	TRUE	0.00164269	23.5192
1156	rs2107473	A	G	A	G	-0.2393	-0.0962986	0.0175	0.015488	FALSE	FALSE	FALSE	Glioblastoma	7	8723326	0.801155	0.38236	243	287137	287380	GBM	TRUE	reported	textfile	7	8762956	0.0507	2.36e-06	13394	GCST90274829.csv	TRUE	reported	Neurotrophin-3 levels	2	TRUE	0.00166049	22.2743
1157	rs2846299	A	G	A	G	0.0582	0.146356	0.3022	0.299858	FALSE	FALSE	FALSE	Glioblastoma	11	123504348	0.139381	0.099016	243	287137	287380	GBM	TRUE	reported	textfile	11	123375056	0.0125	3.22e-06	14721	GCST90274829.csv	TRUE	reported	Neurotrophin-3 levels	2	TRUE	0.00147045	21.6754
1158	rs28735437	C	G	C	G	-0.1168	-0.0816318	0.1435	0.112643	FALSE	TRUE	FALSE	Glioblastoma	15	87971624	0.572054	0.144473	243	287137	287380	GBM	TRUE	reported	textfile	15	88514855	0.0164	1.06e-12	14737	GCST90274829.csv	TRUE	reported	Neurotrophin-3 levels	2	TRUE	0.00343002	50.7153
1159	rs3218587	A	G	A	G	0.1364	0.600298	0.0429	0.0231229	FALSE	FALSE	FALSE	Glioblastoma	6	111367724	0.0117961	0.238385	243	287137	287380	GBM	TRUE	reported	textfile	6	111688927	0.0294	3.49e-06	14744	GCST90274829.csv	TRUE	reported	Neurotrophin-3 levels	2	TRUE	0.00145776	21.5216
1160	rs5751454	T	C	T	C	0.1823	0.190995	0.0287	0.0382722	FALSE	FALSE	FALSE	Glioblastoma	22	43253709	0.430539	0.242297	243	287137	287380	GBM	TRUE	reported	textfile	22	43649715	0.0398	4.64e-06	13680	GCST90274829.csv	TRUE	reported	Neurotrophin-3 levels	2	TRUE	0.00153128	20.977
1161	rs58399805	A	T	A	T	0.1106	-0.123548	0.0799	0.0969237	FALSE	TRUE	FALSE	Glioblastoma	12	5570938	0.422996	0.154197	243	287137	287380	GBM	TRUE	reported	textfile	12	5680104	0.022	4.98e-07	14737	GCST90274829.csv	TRUE	reported	Neurotrophin-3 levels	2	TRUE	0.00171203	25.27
1162	rs72652073	C	G	C	G	0.058	-0.0134518	0.3811	0.377984	FALSE	TRUE	FALSE	Glioblastoma	8	71119666	0.886521	0.0942615	243	287137	287380	GBM	TRUE	reported	textfile	8	72031901	0.0125	3.48e-06	14296	GCST90274829.csv	TRUE	reported	Neurotrophin-3 levels	2	TRUE	0.00150372	21.5266
1163	rs73166403	T	C	T	C	-0.092	0.112089	0.1114	0.111778	FALSE	FALSE	FALSE	Glioblastoma	7	152601143	0.440461	0.145302	243	287137	287380	GBM	TRUE	reported	textfile	7	152298228	0.02	4.22e-06	14296	GCST90274829.csv	TRUE	reported	Neurotrophin-3 levels	2	TRUE	0.00147795	21.157
1164	rs79759094	A	G	A	G	-0.1163	0.236393	0.0638	0.0606457	FALSE	FALSE	FALSE	Glioblastoma	4	7531372	0.212096	0.189444	243	287137	287380	GBM	TRUE	reported	textfile	4	7533099	0.0251	3.6e-06	14728	GCST90274829.csv	TRUE	reported	Neurotrophin-3 levels	2	TRUE	0.00145558	21.4661
1165	rs10142466	A	G	A	G	0.057	-0.0313782	0.49	0.512405	FALSE	FALSE	FALSE	Glioblastoma	14	68805067	0.730182	0.0909818	243	287137	287380	GBM	TRUE	reported	textfile	14	69271784	0.0109	1.7e-07	14721	GCST90274830.csv	TRUE	reported	Osteoprotegerin levels	2	TRUE	0.00185419	27.3425
1166	rs112635299	T	G	T	G	0.2618	0.498948	0.0205	0.0201214	FALSE	FALSE	FALSE	Glioblastoma	14	94371805	0.118155	0.319313	243	287137	287380	GBM	TRUE	reported	textfile	14	94838142	0.0433	1.48e-09	14733	GCST90274830.csv	TRUE	reported	Osteoprotegerin levels	2	TRUE	0.00247512	36.5514
1167	rs114165349	C	G	C	G	-0.1948	-0.279118	0.0337	0.037753	FALSE	TRUE	FALSE	Glioblastoma	1	26695422	0.249503	0.242383	243	287137	287380	GBM	TRUE	reported	textfile	1	27021913	0.034	1.01e-08	14727	GCST90274830.csv	TRUE	reported	Osteoprotegerin levels	2	TRUE	0.00222402	32.8217
1168	rs1230164	C	G	C	G	-0.0671	0.0192942	0.7288	0.75105	FALSE	TRUE	FALSE	Glioblastoma	4	99064872	0.854632	0.105311	243	287137	287380	GBM	TRUE	reported	textfile	4	99986023	0.0129	1.98e-07	14285	GCST90274830.csv	TRUE	reported	Osteoprotegerin levels	2	TRUE	0.00189044	27.0523
1169	rs138408096	A	G	A	G	-0.2007	-0.547383	0.0206	0.0126887	FALSE	FALSE	FALSE	Glioblastoma	15	83581896	0.174934	0.40352	243	287137	287380	GBM	TRUE	reported	textfile	15	84250648	0.0423	2.09e-06	14721	GCST90274830.csv	TRUE	reported	Osteoprotegerin levels	2	TRUE	0.00152691	22.5089
1170	rs138557324	T	C	T	C	-0.2253	-1.09056	0.0196	0.00481618	FALSE	FALSE	FALSE	Glioblastoma	12	119546325	0.0992362	0.661518	243	287137	287380	GBM	TRUE	reported	textfile	12	119984130	0.0473	1.91e-06	14285	GCST90274830.csv	TRUE	reported	Osteoprotegerin levels	2	TRUE	0.00158574	22.685
1171	rs1437633	A	C	A	C	-0.079	-0.0561213	0.2072	0.150791	FALSE	FALSE	FALSE	Glioblastoma	11	16250653	0.657217	0.126468	243	287137	287380	GBM	TRUE	reported	textfile	11	16272199	0.0147	7.69e-08	12851	GCST90274830.csv	TRUE	reported	Osteoprotegerin levels	2	TRUE	0.00224237	28.877
1172	rs17600346	T	C	T	C	-0.1569	-0.152898	0.9631	0.95411	FALSE	FALSE	FALSE	Glioblastoma	3	172506192	0.48731	0.220127	243	287137	287380	GBM	TRUE	reported	textfile	3	172223982	0.0299	1.54e-07	14723	GCST90274830.csv	TRUE	reported	Osteoprotegerin levels	2	TRUE	0.00186679	27.5324
1173	rs2247769	T	C	T	C	-0.1705	0.112541	0.5577	0.596068	FALSE	FALSE	FALSE	Glioblastoma	8	119068792	0.22721	0.0931957	243	287137	287380	GBM	TRUE	reported	textfile	8	120081031	0.0114	1.42e-50	14285	GCST90274830.csv	TRUE	reported	Osteoprotegerin levels	2	TRUE	0.0154174	223.655
1174	rs271665	T	C	T	C	-0.0672	0.0680086	0.748	0.680756	FALSE	FALSE	FALSE	Glioblastoma	17	49861158	0.490166	0.0985567	243	287137	287380	GBM	TRUE	reported	textfile	17	47938521	0.0129	1.9e-07	14710	GCST90274830.csv	TRUE	reported	Osteoprotegerin levels	2	TRUE	0.00184139	27.1331
1175	rs28454196	C	G	C	G	-0.2242	0.0146515	0.9758	0.976875	FALSE	TRUE	FALSE	Glioblastoma	4	32868836	0.961625	0.304513	243	287137	287380	GBM	TRUE	reported	textfile	4	32870458	0.0486	3.97e-06	14285	GCST90274830.csv	TRUE	reported	Osteoprotegerin levels	2	TRUE	0.00148755	21.2783
1176	rs376613127	A	G	A	G	-0.2692	0.232968	0.0133	0.0122876	FALSE	FALSE	FALSE	Glioblastoma	12	71395251	0.571648	0.411876	243	287137	287380	GBM	TRUE	reported	textfile	12	71789031	0.0568	2.14e-06	13154	GCST90274830.csv	TRUE	reported	Osteoprotegerin levels	2	TRUE	0.00170473	22.4588
1177	rs61968587	A	G	A	G	-0.2671	0.0842142	0.9843	0.993871	FALSE	FALSE	FALSE	Glioblastoma	13	108884834	0.880428	0.559834	243	287137	287380	GBM	TRUE	reported	textfile	13	109537182	0.0567	2.47e-06	13798	GCST90274830.csv	TRUE	reported	Osteoprotegerin levels	2	TRUE	0.00160571	22.188
1178	rs6985207	A	C	A	C	0.0522	-0.0526819	0.5556	0.589184	FALSE	FALSE	FALSE	Glioblastoma	8	8746913	0.568989	0.0924988	243	287137	287380	GBM	TRUE	reported	textfile	8	8604423	0.0114	4.67e-06	14285	GCST90274830.csv	TRUE	reported	Osteoprotegerin levels	2	TRUE	0.0014656	20.9638
1179	rs704	A	G	A	G	-0.1404	-0.129108	0.4726	0.419873	FALSE	FALSE	FALSE	Glioblastoma	17	28367840	0.159986	0.0918839	243	287137	287380	GBM	TRUE	reported	textfile	17	26694861	0.0111	1.14e-36	14733	GCST90274830.csv	TRUE	reported	Osteoprotegerin levels	2	TRUE	0.0107425	159.967
1180	rs74111611	T	C	T	C	-0.1471	-0.218659	0.9603	0.978025	FALSE	FALSE	FALSE	Glioblastoma	12	85213273	0.474056	0.305434	243	287137	287380	GBM	TRUE	reported	textfile	12	85607051	0.0298	7.96e-07	14732	GCST90274830.csv	TRUE	reported	Osteoprotegerin levels	2	TRUE	0.00165125	24.3632
1181	rs77507094	A	G	A	G	0.1965	0.201814	0.9791	0.963147	FALSE	FALSE	FALSE	Glioblastoma	10	53269275	0.410698	0.245317	243	287137	287380	GBM	TRUE	reported	textfile	10	55029035	0.0429	4.64e-06	14726	GCST90274830.csv	TRUE	reported	Osteoprotegerin levels	2	TRUE	0.00142268	20.9774
1182	rs9946923	T	C	T	C	0.172	-0.0215634	0.9707	0.989375	FALSE	FALSE	FALSE	Glioblastoma	18	78763646	0.958676	0.416157	243	287137	287380	GBM	TRUE	reported	textfile	18	76523646	0.0376	4.77e-06	13230	GCST90274830.csv	TRUE	reported	Osteoprotegerin levels	2	TRUE	0.00157919	20.9226
1183	rs116928468	A	G	A	G	-0.2566	0.217527	0.019	0.0620405	FALSE	FALSE	FALSE	Glioblastoma	17	77182732	0.261488	0.193722	243	287137	287380	GBM	TRUE	reported	textfile	17	75178814	0.0536	1.69e-06	11770	GCST90274831.csv	TRUE	reported	Oncostatin-M levels	2	TRUE	0.0019434	22.9145
1184	rs117867445	C	G	C	G	0.2926	0.0198115	0.0172	0.00957952	FALSE	TRUE	FALSE	Glioblastoma	9	134984662	0.965458	0.45748	243	287137	287380	GBM	TRUE	reported	textfile	9	137876508	0.0621	2.46e-06	10471	GCST90274831.csv	TRUE	reported	Oncostatin-M levels	2	TRUE	0.00211572	22.1964
1185	rs2285179	A	G	A	G	-0.0663	-0.0901598	0.5586	0.56089	FALSE	FALSE	FALSE	Glioblastoma	22	37815947	0.326152	0.0918223	243	287137	287380	GBM	TRUE	reported	textfile	22	38211954	0.0122	5.5e-08	14288	GCST90274831.csv	TRUE	reported	Oncostatin-M levels	2	TRUE	0.00206272	29.5289
1186	rs2511241	T	C	T	C	0.177	-0.0342368	0.9163	0.922399	FALSE	FALSE	FALSE	Glioblastoma	11	73234296	0.845584	0.175794	243	287137	287380	GBM	TRUE	reported	textfile	11	72945341	0.0236	6.38e-14	13668	GCST90274831.csv	TRUE	reported	Oncostatin-M levels	2	TRUE	0.00409859	56.2418
1187	rs28444486	A	G	A	G	0.0636	-0.0102144	0.7378	0.747425	FALSE	FALSE	FALSE	Glioblastoma	22	48835728	0.92204	0.104373	243	287137	287380	GBM	TRUE	reported	textfile	22	49231540	0.0136	2.92e-06	14735	GCST90274831.csv	TRUE	reported	Oncostatin-M levels	2	TRUE	0.00148198	21.8664
1188	rs3859189	A	G	A	G	0.1101	-0.0576942	0.5367	0.55895	FALSE	FALSE	FALSE	Glioblastoma	17	39980780	0.529025	0.0916515	243	287137	287380	GBM	TRUE	reported	textfile	17	38137033	0.0117	4.95e-21	14729	GCST90274831.csv	TRUE	reported	Oncostatin-M levels	2	TRUE	0.00597622	88.5409
1189	rs4823082	C	G	C	G	-0.159	0.498776	0.0363	0.03409	FALSE	TRUE	FALSE	Glioblastoma	22	30204116	0.0442171	0.247898	243	287137	287380	GBM	TRUE	reported	textfile	22	30600105	0.0346	4.32e-06	14724	GCST90274831.csv	TRUE	reported	Oncostatin-M levels	2	TRUE	0.00143217	21.1146
1190	rs559651	T	C	T	C	-0.0594	-0.0129847	0.6496	0.625386	FALSE	FALSE	FALSE	Glioblastoma	8	41697848	0.890581	0.0943867	243	287137	287380	GBM	TRUE	reported	textfile	8	41555366	0.0125	2.01e-06	14715	GCST90274831.csv	TRUE	reported	Oncostatin-M levels	2	TRUE	0.00153224	22.5784
1191	rs61897429	A	G	A	G	-0.0847	-0.176509	0.139	0.141075	FALSE	FALSE	FALSE	Glioblastoma	11	47403313	0.173943	0.12982	243	287137	287380	GBM	TRUE	reported	textfile	11	47424864	0.017	6.28e-07	14735	GCST90274831.csv	TRUE	reported	Oncostatin-M levels	2	TRUE	0.00168185	24.8205
1192	rs653178	T	C	T	C	-0.0728	0.074002	0.5224	0.583688	FALSE	FALSE	FALSE	Glioblastoma	12	111569952	0.422562	0.0922736	243	287137	287380	GBM	TRUE	reported	textfile	12	112007756	0.0132	3.48e-08	11785	GCST90274831.csv	TRUE	reported	Oncostatin-M levels	2	TRUE	0.00257434	30.4117
1193	rs7007281	A	T	A	T	0.1155	0.112832	0.9154	0.9338	FALSE	TRUE	FALSE	Glioblastoma	8	2764321	0.541526	0.184816	243	287137	287380	GBM	TRUE	reported	textfile	8	2621859	0.0243	2e-06	11775	GCST90274831.csv	TRUE	reported	Oncostatin-M levels	2	TRUE	0.00191495	22.588
1194	rs7102957	T	C	T	C	-0.0803	0.106727	0.8631	0.804687	FALSE	FALSE	FALSE	Glioblastoma	11	102463421	0.36307	0.117343	243	287137	287380	GBM	TRUE	reported	textfile	11	102334152	0.0173	3.46e-06	14288	GCST90274831.csv	TRUE	reported	Oncostatin-M levels	2	TRUE	0.00150561	21.5416
1195	rs76275710	A	G	A	G	0.2665	0.168791	0.0176	0.0279186	FALSE	FALSE	FALSE	Glioblastoma	10	29743204	0.537601	0.273813	243	287137	287380	GBM	TRUE	reported	textfile	10	30032133	0.0525	3.85e-07	14735	GCST90274831.csv	TRUE	reported	Oncostatin-M levels	2	TRUE	0.00174569	25.7642
1196	rs80303768	A	G	A	G	-0.152	0.253812	0.0371	0.0121594	FALSE	FALSE	FALSE	Glioblastoma	21	41222751	0.526672	0.400906	243	287137	287380	GBM	TRUE	reported	textfile	21	42594678	0.0327	3.35e-06	14722	GCST90274831.csv	TRUE	reported	Oncostatin-M levels	2	TRUE	0.00146551	21.6039
1197	rs9264931	T	C	T	C	-0.1048	0.420584	0.8812	0.939247	FALSE	FALSE	FALSE	Glioblastoma	6	31306419	0.0235234	0.185703	243	287137	287380	GBM	TRUE	reported	textfile	6	31274196	0.0191	4.09e-08	14736	GCST90274831.csv	TRUE	reported	Oncostatin-M levels	2	TRUE	0.00203887	30.1021
1198	rs12539643	C	G	C	G	0.1913	-0.123028	0.966	0.950673	FALSE	TRUE	FALSE	Glioblastoma	7	151321935	0.561151	0.211705	243	287137	287380	GBM	TRUE	reported	textfile	7	151019021	0.0407	2.6e-06	11337	GCST90274832.csv	TRUE	reported	Programmed cell death 1 ligand 1 levels	2	TRUE	0.0019449	22.0884
1199	rs146328951	A	G	A	G	-0.4926	-0.665564	0.0079	0.00156217	FALSE	FALSE	FALSE	Glioblastoma	1	27320021	0.543435	1.09535	243	287137	287380	GBM	TRUE	reported	textfile	1	27646512	0.0993	7.02e-07	9354	GCST90274832.csv	TRUE	reported	Programmed cell death 1 ligand 1 levels	2	TRUE	0.00262393	24.6035
1200	rs2283438	T	C	T	C	-0.0577	-0.0349941	0.4351	0.426438	FALSE	FALSE	FALSE	Glioblastoma	15	89178230	0.70427	0.092196	243	287137	287380	GBM	TRUE	reported	textfile	15	89721461	0.012	1.52e-06	14288	GCST90274832.csv	TRUE	reported	Programmed cell death 1 ligand 1 levels	2	TRUE	0.00161553	23.1168
1201	rs35024691	C	G	C	G	-0.1008	0.319742	0.0929	0.104503	FALSE	TRUE	FALSE	Glioblastoma	5	18901595	0.0330704	0.150027	243	287137	287380	GBM	TRUE	reported	textfile	5	18901704	0.0219	4.17e-06	12825	GCST90274832.csv	TRUE	reported	Programmed cell death 1 ligand 1 levels	2	TRUE	0.00164914	21.1819
1202	rs4974444	A	G	A	G	-0.0816	0.152575	0.8717	0.863146	FALSE	FALSE	FALSE	Glioblastoma	3	127562126	0.248373	0.132178	243	287137	287380	GBM	TRUE	reported	textfile	3	127280969	0.0176	3.55e-06	14288	GCST90274832.csv	TRUE	reported	Programmed cell death 1 ligand 1 levels	2	TRUE	0.00150221	21.4929
1203	rs60830384	A	T	A	T	0.1138	-0.187872	0.916	0.940674	FALSE	TRUE	FALSE	Glioblastoma	9	5485387	0.332048	0.193683	243	287137	287380	GBM	TRUE	reported	textfile	9	5485387	0.0213	9.16e-08	14718	GCST90274832.csv	TRUE	reported	Programmed cell death 1 ligand 1 levels	2	TRUE	0.00193569	28.5408
1204	rs62373966	T	G	T	G	0.1407	0.0809732	0.9234	0.903031	FALSE	FALSE	FALSE	Glioblastoma	5	90763165	0.599578	0.154232	243	287137	287380	GBM	TRUE	reported	textfile	5	90058982	0.0273	2.55e-07	11777	GCST90274832.csv	TRUE	reported	Programmed cell death 1 ligand 1 levels	2	TRUE	0.00225035	26.5576
1205	rs6917605	T	C	T	C	0.0554	-0.0825101	0.4457	0.452697	FALSE	FALSE	FALSE	Glioblastoma	6	19842266	0.364341	0.0909579	243	287137	287380	GBM	TRUE	reported	textfile	6	19842497	0.0116	1.79e-06	14733	GCST90274832.csv	TRUE	reported	Programmed cell death 1 ligand 1 levels	2	TRUE	0.00154576	22.8058
1206	rs7125631	T	C	T	C	-0.0609	-0.0615958	0.6543	0.72428	FALSE	FALSE	FALSE	Glioblastoma	11	1926956	0.546949	0.102261	243	287137	287380	GBM	TRUE	reported	textfile	11	1948186	0.0128	1.96e-06	14288	GCST90274832.csv	TRUE	reported	Programmed cell death 1 ligand 1 levels	2	TRUE	0.00158182	22.6336
1207	rs7137828	T	C	T	C	-0.0622	0.0769464	0.5235	0.585068	FALSE	FALSE	FALSE	Glioblastoma	12	111494996	0.404612	0.0923269	243	287137	287380	GBM	TRUE	reported	textfile	12	111932800	0.0133	2.92e-06	11337	GCST90274832.csv	TRUE	reported	Programmed cell death 1 ligand 1 levels	2	TRUE	0.00192549	21.8676
1208	rs7304709	T	C	T	C	0.0537	0.121308	0.5862	0.612582	FALSE	FALSE	FALSE	Glioblastoma	12	48276369	0.193353	0.0932621	243	287137	287380	GBM	TRUE	reported	textfile	12	48670152	0.0117	4.44e-06	14727	GCST90274832.csv	TRUE	reported	Programmed cell death 1 ligand 1 levels	2	TRUE	0.00142837	21.0629
1209	rs75510105	A	G	A	G	0.1933	-0.247412	0.0292	0.012429	FALSE	FALSE	FALSE	Glioblastoma	6	134352423	0.542398	0.406132	243	287137	287380	GBM	TRUE	reported	textfile	6	134673561	0.0385	5.15e-07	14727	GCST90274832.csv	TRUE	reported	Programmed cell death 1 ligand 1 levels	2	TRUE	0.00170878	25.2048
1210	rs79045618	A	G	A	G	0.1619	0.0798432	0.0521	0.0578385	FALSE	FALSE	FALSE	Glioblastoma	19	5798997	0.682056	0.194901	243	287137	287380	GBM	TRUE	reported	textfile	19	5799008	0.0324	5.83e-07	10714	GCST90274832.csv	TRUE	reported	Programmed cell death 1 ligand 1 levels	2	TRUE	0.0023251	24.9645
1211	rs7945680	T	G	T	G	0.061	0.095718	0.5018	0.55737	FALSE	FALSE	FALSE	Glioblastoma	11	127813772	0.297375	0.091853	243	287137	287380	GBM	TRUE	reported	textfile	11	127683667	0.0114	8.75e-08	14728	GCST90274832.csv	TRUE	reported	Programmed cell death 1 ligand 1 levels	2	TRUE	0.00194027	28.628
1212	rs822335	T	C	T	C	-0.1295	-0.0566095	0.3471	0.353463	FALSE	FALSE	FALSE	Glioblastoma	9	5448218	0.552547	0.0953106	243	287137	287380	GBM	TRUE	reported	textfile	9	5448218	0.012	3.77e-27	14736	GCST90274832.csv	TRUE	reported	Programmed cell death 1 ligand 1 levels	2	TRUE	0.00784113	116.444
1213	rs10832027	A	G	A	G	-0.0568	-0.167199	0.6474	0.538829	FALSE	FALSE	FALSE	Glioblastoma	11	13335636	0.0668482	0.0912313	243	287137	287380	GBM	TRUE	reported	textfile	11	13357183	0.012	2.21e-06	14734	GCST90274833.csv	TRUE	reported	Stem cell factor levels	2	TRUE	0.00151829	22.4014
1214	rs10894669	A	C	A	C	-0.0606	-0.0964516	0.3129	0.323789	FALSE	FALSE	FALSE	Glioblastoma	11	133337045	0.325286	0.0980543	243	287137	287380	GBM	TRUE	reported	textfile	11	133206940	0.0129	2.63e-06	14735	GCST90274833.csv	TRUE	reported	Stem cell factor levels	2	TRUE	0.00149543	22.0651
1215	rs11126305	A	G	A	G	-0.0567	0.125426	0.4624	0.405037	FALSE	FALSE	FALSE	Glioblastoma	2	70878938	0.177524	0.093017	243	287137	287380	GBM	TRUE	reported	textfile	2	71106068	0.0116	1.02e-06	14718	GCST90274833.csv	TRUE	reported	Stem cell factor levels	2	TRUE	0.00162068	23.8886
1216	rs11199541	T	C	T	C	0.1548	0.242067	0.0334	0.0459816	FALSE	FALSE	FALSE	Glioblastoma	10	120772235	0.277533	0.222923	243	287137	287380	GBM	TRUE	reported	textfile	10	122531747	0.0339	4.96e-06	14736	GCST90274833.csv	TRUE	reported	Stem cell factor levels	2	TRUE	0.00141302	20.8489
1217	rs11608458	T	C	T	C	-0.0707	0.0897375	0.6366	0.659449	FALSE	FALSE	FALSE	Glioblastoma	12	88976029	0.357259	0.097477	243	287137	287380	GBM	TRUE	reported	textfile	12	89369806	0.0122	6.83e-09	14288	GCST90274833.csv	TRUE	reported	Stem cell factor levels	2	TRUE	0.00234492	33.5783
1218	rs11877350	A	G	A	G	0.0538	0.0218887	0.4265	0.438374	FALSE	FALSE	FALSE	Glioblastoma	18	46287348	0.811439	0.0917496	243	287137	287380	GBM	TRUE	reported	textfile	18	43867311	0.0117	4.26e-06	14728	GCST90274833.csv	TRUE	reported	Stem cell factor levels	2	TRUE	0.00143359	21.1414
1219	rs12149545	A	G	A	G	0.1146	0.0412803	0.3094	0.27554	FALSE	FALSE	FALSE	Glioblastoma	16	56959249	0.685195	0.10183	243	287137	287380	GBM	TRUE	reported	textfile	16	56993161	0.0123	1.2e-20	14736	GCST90274833.csv	TRUE	reported	Stem cell factor levels	2	TRUE	0.00585637	86.7961
1220	rs12378537	T	C	T	C	0.105	0.22729	0.1215	0.144496	FALSE	FALSE	FALSE	Glioblastoma	9	133190139	0.0804322	0.130015	243	287137	287380	GBM	TRUE	reported	textfile	9	136065526	0.0219	1.63e-06	11337	GCST90274833.csv	TRUE	reported	Stem cell factor levels	2	TRUE	0.00202354	22.9834
1221	rs138854302	T	C	T	C	-0.1391	-0.0853003	0.0915	0.0787625	FALSE	FALSE	FALSE	Glioblastoma	9	126045631	0.614887	0.169546	243	287137	287380	GBM	TRUE	reported	textfile	9	128807910	0.0205	1.16e-11	14736	GCST90274833.csv	TRUE	reported	Stem cell factor levels	2	TRUE	0.00311467	46.0349
1222	rs139690	A	G	A	G	0.1104	0.11338	0.9366	0.968545	FALSE	FALSE	FALSE	Glioblastoma	22	24857060	0.658444	0.25648	243	287137	287380	GBM	TRUE	reported	textfile	22	25253027	0.024	4.22e-06	14734	GCST90274833.csv	TRUE	reported	Stem cell factor levels	2	TRUE	0.00143407	21.1571
1223	rs146276488	A	G	A	G	0.2422	1.03002	0.0144	0.0136991	FALSE	FALSE	FALSE	Glioblastoma	20	45480558	0.0100332	0.400059	243	287137	287380	GBM	TRUE	reported	textfile	20	44109198	0.0516	2.68e-06	14728	GCST90274833.csv	TRUE	reported	Stem cell factor levels	2	TRUE	0.00149367	22.0288
1224	rs151246947	A	G	A	G	0.2116	-0.0742994	0.0274	0.0477802	FALSE	FALSE	FALSE	Glioblastoma	17	16453184	0.73106	0.216165	243	287137	287380	GBM	TRUE	reported	textfile	17	16356498	0.0453	3e-06	13224	GCST90274833.csv	TRUE	reported	Stem cell factor levels	2	TRUE	0.00164724	21.8157
1225	rs16942887	A	G	A	G	0.1658	-0.0810214	0.1303	0.151217	FALSE	FALSE	FALSE	Glioblastoma	16	67894139	0.52596	0.127757	243	287137	287380	GBM	TRUE	reported	textfile	16	67928042	0.0171	3.14e-22	14736	GCST90274833.csv	TRUE	reported	Stem cell factor levels	2	TRUE	0.00633921	93.9978
1226	rs174535	T	C	T	C	-0.0735	-0.130588	0.6459	0.583636	FALSE	FALSE	FALSE	Glioblastoma	11	61783884	0.155379	0.0919123	243	287137	287380	GBM	TRUE	reported	textfile	11	61551356	0.0121	1.24e-09	14736	GCST90274833.csv	TRUE	reported	Stem cell factor levels	2	TRUE	0.00249769	36.8931
1227	rs186248365	A	G	A	G	-0.428	0.179628	0.9928	0.96252	FALSE	FALSE	FALSE	Glioblastoma	4	59309115	0.47001	0.248632	243	287137	287380	GBM	TRUE	reported	textfile	4	60174833	0.0907	2.37e-06	11538	GCST90274833.csv	TRUE	reported	Stem cell factor levels	2	TRUE	0.00192622	22.2637
1228	rs2024570	T	C	T	C	-0.1985	-0.180258	0.0394	0.026329	FALSE	FALSE	FALSE	Glioblastoma	20	46147904	0.524064	0.282937	243	287137	287380	GBM	TRUE	reported	textfile	20	44776543	0.0341	5.85e-09	14288	GCST90274833.csv	TRUE	reported	Stem cell factor levels	2	TRUE	0.00236599	33.8806
1229	rs2133027	A	G	A	G	0.4722	-0.00781225	0.007	0.024935	FALSE	FALSE	FALSE	Glioblastoma	8	46413492	0.978588	0.291082	243	287137	287380	GBM	TRUE	reported	textfile	8	47325114	0.1032	4.75e-06	8290	GCST90274833.csv	TRUE	reported	Stem cell factor levels	2	TRUE	0.00251908	20.9309
1230	rs2740488	A	C	A	C	0.1156	-0.0581743	0.7485	0.801996	FALSE	FALSE	FALSE	Glioblastoma	9	104899461	0.607157	0.11315	243	287137	287380	GBM	TRUE	reported	textfile	9	107661742	0.0133	3.57e-18	14732	GCST90274833.csv	TRUE	reported	Stem cell factor levels	2	TRUE	0.00510187	75.5359
1231	rs2980888	T	C	T	C	-0.0683	0.0389652	0.2937	0.259686	FALSE	FALSE	FALSE	Glioblastoma	8	125495066	0.706381	0.103432	243	287137	287380	GBM	TRUE	reported	textfile	8	126507308	0.0126	5.94e-08	14735	GCST90274833.csv	TRUE	reported	Stem cell factor levels	2	TRUE	0.00199015	29.3793
1232	rs34813411	T	C	T	C	-0.1619	-0.182307	0.0373	0.00897389	FALSE	FALSE	FALSE	Glioblastoma	4	182622162	0.705645	0.48266	243	287137	287380	GBM	TRUE	reported	textfile	4	183543315	0.0339	1.79e-06	14717	GCST90274833.csv	TRUE	reported	Stem cell factor levels	2	TRUE	0.0015474	22.8053
1233	rs45617141	T	G	T	G	0.2803	-0.0993745	0.9812	0.996491	FALSE	FALSE	FALSE	Glioblastoma	15	43331199	0.894221	0.747371	243	287137	287380	GBM	TRUE	reported	textfile	15	43623397	0.0512	4.38e-08	12935	GCST90274833.csv	TRUE	reported	Stem cell factor levels	2	TRUE	0.00231172	29.9667
1234	rs557933	A	C	A	C	-0.0553	-0.166522	0.4647	0.440427	FALSE	FALSE	FALSE	Glioblastoma	1	234717521	0.068593	0.0914408	243	287137	287380	GBM	TRUE	reported	textfile	1	234853268	0.0118	2.78e-06	14287	GCST90274833.csv	TRUE	reported	Stem cell factor levels	2	TRUE	0.00153489	21.9597
1235	rs6073958	T	C	T	C	-0.2858	-0.107964	0.8039	0.823011	FALSE	FALSE	FALSE	Glioblastoma	20	45923216	0.365809	0.119382	243	287137	287380	GBM	TRUE	reported	textfile	20	44551855	0.0144	1.16e-87	14730	GCST90274833.csv	TRUE	reported	Stem cell factor levels	2	TRUE	0.0260457	393.859
1236	rs705379	A	G	A	G	0.0789	-0.0550663	0.4598	0.366115	FALSE	FALSE	FALSE	Glioblastoma	7	95324583	0.560821	0.0946771	243	287137	287380	GBM	TRUE	reported	textfile	7	94953895	0.012	4.87e-11	14288	GCST90274833.csv	TRUE	reported	Stem cell factor levels	2	TRUE	0.00301653	43.2246
1237	rs71431776	A	C	A	C	-0.0938	-0.0199167	0.1062	0.0838328	FALSE	FALSE	FALSE	Glioblastoma	13	26225030	0.902915	0.163279	243	287137	287380	GBM	TRUE	reported	textfile	13	26799167	0.0192	1.03e-06	14714	GCST90274833.csv	TRUE	reported	Stem cell factor levels	2	TRUE	0.00161945	23.8641
1238	rs71644719	A	G	A	G	-0.1584	0.195612	0.0354	0.0482435	FALSE	FALSE	FALSE	Glioblastoma	1	222937923	0.365185	0.21602	243	287137	287380	GBM	TRUE	reported	textfile	1	223111265	0.0345	4.4e-06	14727	GCST90274833.csv	TRUE	reported	Stem cell factor levels	2	TRUE	0.00142934	21.0772
1239	rs72847212	T	C	T	C	-0.0721	-0.168579	0.7926	0.829816	FALSE	FALSE	FALSE	Glioblastoma	11	834389	0.167466	0.122124	243	287137	287380	GBM	TRUE	reported	textfile	11	834389	0.015	1.53e-06	13659	GCST90274833.csv	TRUE	reported	Stem cell factor levels	2	TRUE	0.00168863	23.1007
1240	rs7664024	T	C	T	C	-0.0718	0.326004	0.185	0.121231	FALSE	FALSE	FALSE	Glioblastoma	4	18943033	0.00804155	0.123006	243	287137	287380	GBM	TRUE	reported	textfile	4	18944656	0.0153	2.69e-06	14288	GCST90274833.csv	TRUE	reported	Stem cell factor levels	2	TRUE	0.00153895	22.0194
1241	rs78397068	T	C	T	C	0.1202	0.224235	0.9155	0.947676	FALSE	FALSE	FALSE	Glioblastoma	1	88445949	0.268714	0.202739	243	287137	287380	GBM	TRUE	reported	textfile	1	88911632	0.0233	2.49e-07	14288	GCST90274833.csv	TRUE	reported	Stem cell factor levels	2	TRUE	0.00185916	26.6095
1242	rs785900	T	C	T	C	0.0575	0.0819041	0.4446	0.435808	FALSE	FALSE	FALSE	Glioblastoma	9	76532206	0.374024	0.0921347	243	287137	287380	GBM	TRUE	reported	textfile	9	79147122	0.0118	1.1e-06	14288	GCST90274833.csv	TRUE	reported	Stem cell factor levels	2	TRUE	0.00165913	23.7416
1243	rs798893	C	G	C	G	0.095	-0.112955	0.2138	0.288197	FALSE	TRUE	FALSE	Glioblastoma	19	54289975	0.259362	0.100146	243	287137	287380	GBM	TRUE	reported	textfile	19	54793830	0.0141	1.61e-11	14725	GCST90274833.csv	TRUE	reported	Stem cell factor levels	2	TRUE	0.00307338	45.3889
1244	rs9264796	A	G	A	G	0.1407	-0.420578	0.0716	0.060749	FALSE	FALSE	FALSE	Glioblastoma	6	31302534	0.0235272	0.185705	243	287137	287380	GBM	TRUE	reported	textfile	6	31270311	0.0303	3.42e-06	12404	GCST90274833.csv	TRUE	reported	Stem cell factor levels	2	TRUE	0.00173535	21.5592
1245	rs1034059	A	G	A	G	0.076	-0.0932835	0.6981	0.701436	FALSE	FALSE	FALSE	Glioblastoma	6	157772666	0.363412	0.102635	243	287137	287380	GBM	TRUE	reported	textfile	6	158193698	0.0145	1.59e-07	14288	GCST90274834.csv	TRUE	reported	SIR2-like protein 2 levels	2	TRUE	0.00191905	27.4682
1246	rs11115639	A	C	A	C	-0.0841	0.141338	0.8864	0.849958	FALSE	FALSE	FALSE	Glioblastoma	12	83206746	0.272569	0.128821	243	287137	287380	GBM	TRUE	reported	textfile	12	83600525	0.0184	4.86e-06	14730	GCST90274834.csv	TRUE	reported	SIR2-like protein 2 levels	2	TRUE	0.00141624	20.888
1247	rs115455827	A	G	A	G	0.1277	0.258869	0.9506	0.92623	FALSE	FALSE	FALSE	Glioblastoma	5	79492030	0.142716	0.176612	243	287137	287380	GBM	TRUE	reported	textfile	5	78787853	0.0277	4.02e-06	14735	GCST90274834.csv	TRUE	reported	SIR2-like protein 2 levels	2	TRUE	0.00144028	21.2502
1248	rs116198125	T	C	T	C	-0.1521	0.168539	0.9617	0.970268	FALSE	FALSE	FALSE	Glioblastoma	3	14571717	0.531078	0.269076	243	287137	287380	GBM	TRUE	reported	textfile	3	14613224	0.0329	3.78e-06	14727	GCST90274834.csv	TRUE	reported	SIR2-like protein 2 levels	2	TRUE	0.00144918	21.3702
1249	rs12152184	A	G	A	G	0.0965	0.0475962	0.885	0.885027	FALSE	FALSE	FALSE	Glioblastoma	22	44606929	0.738603	0.14263	243	287137	287380	GBM	TRUE	reported	textfile	22	45002809	0.0208	3.49e-06	12402	GCST90274834.csv	TRUE	reported	SIR2-like protein 2 levels	2	TRUE	0.00173254	21.5208
1250	rs12531843	C	G	C	G	-0.1286	-0.131572	0.9177	0.908853	FALSE	TRUE	FALSE	Glioblastoma	7	14103861	0.409625	0.159567	243	287137	287380	GBM	TRUE	reported	textfile	7	14143486	0.0243	1.21e-07	12404	GCST90274834.csv	TRUE	reported	SIR2-like protein 2 levels	2	TRUE	0.00225283	28.0027
1251	rs138897138	A	G	A	G	0.104	-0.114643	0.9138	0.914893	FALSE	FALSE	FALSE	Glioblastoma	2	121973851	0.477221	0.161292	243	287137	287380	GBM	TRUE	reported	textfile	2	122731427	0.0218	1.84e-06	14288	GCST90274834.csv	TRUE	reported	SIR2-like protein 2 levels	2	TRUE	0.00159034	22.7558
1252	rs144373891	T	C	T	C	-0.5739	0.258812	0.0161	0.00897578	FALSE	FALSE	FALSE	Glioblastoma	19	38889130	0.574187	0.460605	243	287137	287380	GBM	TRUE	reported	textfile	19	39379770	0.0515	7.69e-29	14736	GCST90274834.csv	TRUE	reported	SIR2-like protein 2 levels	2	TRUE	0.00835668	124.165
1253	rs147383134	T	C	T	C	0.2573	1.01811	0.9858	0.993547	FALSE	FALSE	FALSE	Glioblastoma	8	88578298	0.0733415	0.568555	243	287137	287380	GBM	TRUE	reported	textfile	8	89590527	0.0551	3.02e-06	13801	GCST90274834.csv	TRUE	reported	SIR2-like protein 2 levels	2	TRUE	0.00157754	21.8029
1254	rs60459634	A	G	A	G	-0.1063	-0.136434	0.0886	0.0916194	FALSE	FALSE	FALSE	Glioblastoma	4	159707985	0.392099	0.15942	243	287137	287380	GBM	TRUE	reported	textfile	4	160629137	0.0229	3.45e-06	14288	GCST90274834.csv	TRUE	reported	SIR2-like protein 2 levels	2	TRUE	0.00150581	21.5444
1255	rs72883370	A	G	A	G	-0.3428	-0.142092	0.989	0.984598	FALSE	FALSE	FALSE	Glioblastoma	6	62703138	0.709411	0.381305	243	287137	287380	GBM	TRUE	reported	textfile	6	63413043	0.0737	3.3e-06	12737	GCST90274834.csv	TRUE	reported	SIR2-like protein 2 levels	2	TRUE	0.00169567	21.6311
1256	rs7718478	A	T	A	T	0.0639	-0.0213867	0.7496	0.791339	FALSE	TRUE	FALSE	Glioblastoma	5	178133338	0.849324	0.112573	243	287137	287380	GBM	TRUE	reported	textfile	5	177560339	0.0138	3.65e-06	14288	GCST90274834.csv	TRUE	reported	SIR2-like protein 2 levels	2	TRUE	0.00149838	21.4379
1257	rs77381020	T	C	T	C	0.0862	-0.0931297	0.8546	0.836172	FALSE	FALSE	FALSE	Glioblastoma	13	36839328	0.450994	0.123554	243	287137	287380	GBM	TRUE	reported	textfile	13	37413465	0.0184	2.8e-06	14288	GCST90274834.csv	TRUE	reported	SIR2-like protein 2 levels	2	TRUE	0.0015337	21.9441
1258	rs10212190	A	T	A	T	0.0727	-0.104572	0.6151	0.604021	FALSE	TRUE	FALSE	Glioblastoma	3	187013369	0.261086	0.0930496	243	287137	287380	GBM	TRUE	reported	textfile	3	186731157	0.0121	1.88e-09	14285	GCST90274835.csv	TRUE	reported	Signaling lymphocytic activation molecule levels	2	TRUE	0.0025207	36.0942
1259	rs10499604	T	C	T	C	0.058	-0.0992547	0.3266	0.312537	FALSE	FALSE	FALSE	Glioblastoma	7	38586962	0.309154	0.0975957	243	287137	287380	GBM	TRUE	reported	textfile	7	38626562	0.0125	3.48e-06	14730	GCST90274835.csv	TRUE	reported	Signaling lymphocytic activation molecule levels	2	TRUE	0.00145948	21.5267
1260	rs111865527	T	C	T	C	0.2712	0.429212	0.9863	0.984789	FALSE	FALSE	FALSE	Glioblastoma	13	26161910	0.271667	0.390466	243	287137	287380	GBM	TRUE	reported	textfile	13	26736047	0.0569	1.88e-06	14244	GCST90274835.csv	TRUE	reported	Signaling lymphocytic activation molecule levels	2	TRUE	0.00159232	22.714
1261	rs112742549	T	C	T	C	0.2421	0.0527151	0.9791	0.991889	FALSE	FALSE	FALSE	Glioblastoma	13	106987074	0.915937	0.499418	243	287137	287380	GBM	TRUE	reported	textfile	13	107639422	0.0506	1.71e-06	13499	GCST90274835.csv	TRUE	reported	Signaling lymphocytic activation molecule levels	2	TRUE	0.00169298	22.8889
1262	rs12058421	A	C	A	C	-0.1256	0.0814605	0.1616	0.16609	FALSE	FALSE	FALSE	Glioblastoma	1	160611362	0.50511	0.122227	243	287137	287380	GBM	TRUE	reported	textfile	1	160581152	0.0159	2.8e-15	14731	GCST90274835.csv	TRUE	reported	Signaling lymphocytic activation molecule levels	2	TRUE	0.0042181	62.3916
1263	rs13014154	A	G	A	G	-0.0612	0.153584	0.3695	0.357918	FALSE	FALSE	FALSE	Glioblastoma	2	62348308	0.106691	0.095202	243	287137	287380	GBM	TRUE	reported	textfile	2	62575443	0.0123	6.5e-07	14285	GCST90274835.csv	TRUE	reported	Signaling lymphocytic activation molecule levels	2	TRUE	0.00173006	24.7532
1264	rs13147502	A	G	A	G	-0.0609	-0.122211	0.5964	0.537205	FALSE	FALSE	FALSE	Glioblastoma	4	105222640	0.183231	0.091828	243	287137	287380	GBM	TRUE	reported	textfile	4	106143797	0.0127	1.62e-06	12843	GCST90274835.csv	TRUE	reported	Signaling lymphocytic activation molecule levels	2	TRUE	0.00178724	22.9911
1265	rs138657007	A	G	A	G	-0.2863	0.302012	0.0181	0.00815959	FALSE	FALSE	FALSE	Glioblastoma	10	64331575	0.550567	0.505959	243	287137	287380	GBM	TRUE	reported	textfile	10	66091335	0.0577	6.98e-07	12790	GCST90274835.csv	TRUE	reported	Signaling lymphocytic activation molecule levels	2	TRUE	0.00192126	24.6163
1266	rs147616029	T	C	T	C	-0.0644	0.0572543	0.3774	0.369621	FALSE	FALSE	FALSE	Glioblastoma	14	87356582	0.543618	0.094269	243	287137	287380	GBM	TRUE	reported	textfile	14	87822926	0.0128	4.87e-07	12850	GCST90274835.csv	TRUE	reported	Signaling lymphocytic activation molecule levels	2	TRUE	0.00196605	25.3095
1267	rs149092077	A	G	A	G	-0.3592	0.528654	0.9888	0.996521	FALSE	FALSE	FALSE	Glioblastoma	18	61566241	0.496889	0.778126	243	287137	287380	GBM	TRUE	reported	textfile	18	59233474	0.073	8.63e-07	11137	GCST90274835.csv	TRUE	reported	Signaling lymphocytic activation molecule levels	2	TRUE	0.00216928	24.2074
1268	rs1609310	T	G	T	G	-0.0557	0.087794	0.5136	0.361737	FALSE	FALSE	FALSE	Glioblastoma	15	55002345	0.354621	0.0948444	243	287137	287380	GBM	TRUE	reported	textfile	15	55294543	0.012	3.46e-06	14286	GCST90274835.csv	TRUE	reported	Signaling lymphocytic activation molecule levels	2	TRUE	0.00150585	21.5421
1269	rs17720330	C	G	C	G	-0.1982	-0.24363	0.0213	0.0184018	FALSE	TRUE	FALSE	Glioblastoma	9	76152581	0.474084	0.340337	243	287137	287380	GBM	TRUE	reported	textfile	9	78767497	0.043	4.04e-06	14727	GCST90274835.csv	TRUE	reported	Signaling lymphocytic activation molecule levels	2	TRUE	0.00144056	21.2428
1270	rs192245879	A	G	A	G	0.3328	0.601301	0.989	0.9955	FALSE	FALSE	FALSE	Glioblastoma	2	216046048	0.364569	0.66318	243	287137	287380	GBM	TRUE	reported	textfile	2	216910771	0.0655	3.76e-07	13799	GCST90274835.csv	TRUE	reported	Signaling lymphocytic activation molecule levels	2	TRUE	0.00186735	25.812
1271	rs2623960	T	C	T	C	0.0688	0.025425	0.2204	0.24346	FALSE	FALSE	FALSE	Glioblastoma	6	152572306	0.810741	0.106172	243	287137	287380	GBM	TRUE	reported	textfile	6	152893441	0.0143	1.5e-06	14286	GCST90274835.csv	TRUE	reported	Signaling lymphocytic activation molecule levels	2	TRUE	0.00161767	23.1443
1272	rs2790462	T	C	T	C	-0.0747	-0.00256244	0.2977	0.227645	FALSE	FALSE	FALSE	Glioblastoma	10	28584273	0.981161	0.108514	243	287137	287380	GBM	TRUE	reported	textfile	10	28873202	0.0126	3.06e-09	14733	GCST90274835.csv	TRUE	reported	Signaling lymphocytic activation molecule levels	2	TRUE	0.00237998	35.1432
1273	rs3184504	T	C	T	C	0.097	-0.0883639	0.4758	0.409069	FALSE	FALSE	FALSE	Glioblastoma	12	111446804	0.339574	0.0925271	243	287137	287380	GBM	TRUE	reported	textfile	12	111884608	0.013	8.55e-14	11783	GCST90274835.csv	TRUE	reported	Signaling lymphocytic activation molecule levels	2	TRUE	0.00470277	55.6651
1274	rs35271532	A	G	A	G	-0.1486	-0.389603	0.0449	0.0261248	FALSE	FALSE	FALSE	Glioblastoma	18	74676571	0.177084	0.28864	243	287137	287380	GBM	TRUE	reported	textfile	18	72388527	0.0324	4.51e-06	14286	GCST90274835.csv	TRUE	reported	Signaling lymphocytic activation molecule levels	2	TRUE	0.00147027	21.0323
1275	rs3745163	A	C	A	C	0.0674	0.0303086	0.2299	0.241735	FALSE	FALSE	FALSE	Glioblastoma	19	17226746	0.776076	0.106557	243	287137	287380	GBM	TRUE	reported	textfile	19	17337555	0.0145	3.35e-06	13669	GCST90274835.csv	TRUE	reported	Signaling lymphocytic activation molecule levels	2	TRUE	0.0015782	21.6033
1276	rs3806818	A	G	A	G	0.0707	0.0751529	0.1909	0.194208	FALSE	FALSE	FALSE	Glioblastoma	4	6640604	0.514041	0.115167	243	287137	287380	GBM	TRUE	reported	textfile	4	6642331	0.0153	3.82e-06	13853	GCST90274835.csv	TRUE	reported	Signaling lymphocytic activation molecule levels	2	TRUE	0.00153902	21.3498
1277	rs56244095	A	C	A	C	0.1013	0.0384153	0.2121	0.282336	FALSE	FALSE	FALSE	Glioblastoma	17	7160580	0.707947	0.102547	243	287137	287380	GBM	TRUE	reported	textfile	17	7063899	0.0156	8.38e-11	14286	GCST90274835.csv	TRUE	reported	Signaling lymphocytic activation molecule levels	2	TRUE	0.00294292	42.1608
1278	rs73151926	T	C	T	C	0.1063	0.256356	0.0805	0.0514507	FALSE	FALSE	FALSE	Glioblastoma	22	22096812	0.205912	0.202671	243	287137	287380	GBM	TRUE	reported	textfile	22	22451222	0.0229	3.45e-06	14286	GCST90274835.csv	TRUE	reported	Signaling lymphocytic activation molecule levels	2	TRUE	0.00150602	21.5444
1279	rs73231041	C	G	C	G	-0.2791	0.306013	0.0148	0.00573466	FALSE	TRUE	FALSE	Glioblastoma	13	77707957	0.600652	0.584594	243	287137	287380	GBM	TRUE	reported	textfile	13	78282092	0.0598	3.05e-06	12735	GCST90274835.csv	TRUE	reported	Signaling lymphocytic activation molecule levels	2	TRUE	0.00170756	21.7796
1280	rs7745783	T	C	T	C	-0.0589	0.0698208	0.4969	0.504886	FALSE	FALSE	FALSE	Glioblastoma	6	42494668	0.442329	0.090881	243	287137	287380	GBM	TRUE	reported	textfile	6	42462406	0.0119	7.44e-07	14286	GCST90274835.csv	TRUE	reported	Signaling lymphocytic activation molecule levels	2	TRUE	0.00171191	24.4949
1281	rs79348253	A	G	A	G	-0.1585	-0.0651462	0.0447	0.0636974	FALSE	FALSE	FALSE	Glioblastoma	7	135132451	0.730592	0.189193	243	287137	287380	GBM	TRUE	reported	textfile	7	134817203	0.0295	7.75e-08	14719	GCST90274835.csv	TRUE	reported	Signaling lymphocytic activation molecule levels	2	TRUE	0.00195743	28.8639
1282	rs10842189	T	C	T	C	-0.08	-0.0735218	0.8156	0.772839	FALSE	FALSE	FALSE	Glioblastoma	12	23606472	0.501502	0.109387	243	287137	287380	GBM	TRUE	reported	textfile	12	23759406	0.0173	3.76e-06	11784	GCST90274836.csv	TRUE	reported	Sulfotransferase 1A1 levels	2	TRUE	0.00181137	21.3803
1283	rs11074902	A	G	A	G	0.0695	0.0653883	0.561	0.577721	FALSE	FALSE	FALSE	Glioblastoma	16	28274454	0.481966	0.0929942	243	287137	287380	GBM	TRUE	reported	textfile	16	28285775	0.0139	5.73e-07	11345	GCST90274836.csv	TRUE	reported	Sulfotransferase 1A1 levels	2	TRUE	0.00219877	24.9956
1284	rs117222566	A	G	A	G	0.271	-0.399711	0.9826	0.988358	FALSE	FALSE	FALSE	Glioblastoma	17	56774403	0.325161	0.406248	243	287137	287380	GBM	TRUE	reported	textfile	17	54851764	0.0581	3.1e-06	10403	GCST90274836.csv	TRUE	reported	Sulfotransferase 1A1 levels	2	TRUE	0.00208699	21.7522
1285	rs149869672	T	C	T	C	-0.3184	-0.38611	0.9871	0.993895	FALSE	FALSE	FALSE	Glioblastoma	4	126855866	0.513001	0.590227	243	287137	287380	GBM	TRUE	reported	textfile	4	127777021	0.0684	3.24e-06	10858	GCST90274836.csv	TRUE	reported	Sulfotransferase 1A1 levels	2	TRUE	0.00199167	21.6648
1286	rs1698742	T	C	T	C	-0.0984	0.0605192	0.8775	0.926531	FALSE	FALSE	FALSE	Glioblastoma	1	86003041	0.724259	0.171553	243	287137	287380	GBM	TRUE	reported	textfile	1	86468724	0.0206	1.78e-06	11790	GCST90274836.csv	TRUE	reported	Sulfotransferase 1A1 levels	2	TRUE	0.00193153	22.813
1287	rs2213907	A	G	A	G	-0.1504	-0.0913604	0.95	0.966296	FALSE	FALSE	FALSE	Glioblastoma	8	17520042	0.715687	0.250832	243	287137	287380	GBM	TRUE	reported	textfile	8	17377551	0.0318	2.25e-06	11790	GCST90274836.csv	TRUE	reported	Sulfotransferase 1A1 levels	2	TRUE	0.00189367	22.3649
1288	rs232928	T	C	T	C	0.0622	-0.074366	0.4128	0.379518	FALSE	FALSE	FALSE	Glioblastoma	12	112674845	0.42793	0.0938089	243	287137	287380	GBM	TRUE	reported	textfile	12	113112650	0.0136	4.8e-06	11345	GCST90274836.csv	TRUE	reported	Sulfotransferase 1A1 levels	2	TRUE	0.00184034	20.9135
1289	rs2712255	A	G	A	G	0.0702	-0.019018	0.466	0.380794	FALSE	FALSE	FALSE	Glioblastoma	1	118731233	0.839256	0.0937566	243	287137	287380	GBM	TRUE	reported	textfile	1	119273856	0.0147	1.79e-06	9849	GCST90274836.csv	TRUE	reported	Sulfotransferase 1A1 levels	2	TRUE	0.00231016	22.8009
1290	rs2731674	T	G	T	G	-0.083	-0.100824	0.2653	0.259359	FALSE	FALSE	FALSE	Glioblastoma	5	177412889	0.32956	0.10341	243	287137	287380	GBM	TRUE	reported	textfile	5	176839890	0.0152	4.75e-08	11790	GCST90274836.csv	TRUE	reported	Sulfotransferase 1A1 levels	2	TRUE	0.00252266	29.8123
1291	rs371387526	A	C	A	C	0.1048	0.0779501	0.8462	0.855615	FALSE	FALSE	FALSE	Glioblastoma	4	141382180	0.551396	0.130861	243	287137	287380	GBM	TRUE	reported	textfile	4	142303334	0.0214	9.72e-07	8817	GCST90274836.csv	TRUE	reported	Sulfotransferase 1A1 levels	2	TRUE	0.00271266	23.9771
1292	rs55793562	A	G	A	G	0.0924	0.0932786	0.8711	0.894328	FALSE	FALSE	FALSE	Glioblastoma	6	52366876	0.531784	0.149178	243	287137	287380	GBM	TRUE	reported	textfile	6	52231674	0.0199	3.43e-06	11781	GCST90274836.csv	TRUE	reported	Sulfotransferase 1A1 levels	2	TRUE	0.00182668	21.5558
1293	rs55939507	A	G	A	G	0.0768	-0.00981656	0.4768	0.435638	FALSE	FALSE	FALSE	Glioblastoma	8	125400780	0.918146	0.0955198	243	287137	287380	GBM	TRUE	reported	textfile	8	126413022	0.0166	3.72e-06	9460	GCST90274836.csv	TRUE	reported	Sulfotransferase 1A1 levels	2	TRUE	0.00225753	21.4
1294	rs66530140	T	C	T	C	-0.1678	0.10022	0.4926	0.423999	FALSE	FALSE	FALSE	Glioblastoma	4	186240057	0.27475	0.0917603	243	287137	287380	GBM	TRUE	reported	textfile	4	187161211	0.0136	5.64e-35	10913	GCST90274836.csv	TRUE	reported	Sulfotransferase 1A1 levels	2	TRUE	0.0137577	152.204
1295	rs703595	T	C	T	C	-0.0715	0.025741	0.2856	0.364497	FALSE	FALSE	FALSE	Glioblastoma	12	102680761	0.786464	0.0950192	243	287137	287380	GBM	TRUE	reported	textfile	12	103074539	0.0147	1.15e-06	11789	GCST90274836.csv	TRUE	reported	Sulfotransferase 1A1 levels	2	TRUE	0.00200276	23.654
1296	rs710446	T	C	T	C	-0.0712	0.12734	0.599	0.621925	FALSE	FALSE	FALSE	Glioblastoma	3	186742138	0.174588	0.093797	243	287137	287380	GBM	TRUE	reported	textfile	3	186459927	0.0135	1.33e-07	11793	GCST90274836.csv	TRUE	reported	Sulfotransferase 1A1 levels	2	TRUE	0.00235313	27.8111
1297	rs72643498	A	C	A	C	-0.18	0.113397	0.9587	0.9281	FALSE	FALSE	FALSE	Glioblastoma	21	27405578	0.527705	0.179564	243	287137	287380	GBM	TRUE	reported	textfile	21	28777897	0.0376	1.69e-06	11788	GCST90274836.csv	TRUE	reported	Sulfotransferase 1A1 levels	2	TRUE	0.00194038	22.9137
1298	rs72656644	C	G	C	G	0.1077	0.13555	0.8871	0.890925	FALSE	TRUE	FALSE	Glioblastoma	12	12566987	0.360355	0.148192	243	287137	287380	GBM	TRUE	reported	textfile	12	12719921	0.0224	1.52e-06	11345	GCST90274836.csv	TRUE	reported	Sulfotransferase 1A1 levels	2	TRUE	0.00203351	23.1131
1299	rs76833948	A	T	A	T	0.134	0.0140846	0.0644	0.103906	FALSE	TRUE	FALSE	Glioblastoma	11	128726474	0.926045	0.151738	243	287137	287380	GBM	TRUE	reported	textfile	11	128596369	0.0285	2.58e-06	11345	GCST90274836.csv	TRUE	reported	Sulfotransferase 1A1 levels	2	TRUE	0.00194478	22.1026
1300	rs77919742	T	C	T	C	-0.1433	0.0823057	0.9287	0.921004	FALSE	FALSE	FALSE	Glioblastoma	11	19539069	0.632563	0.172144	243	287137	287380	GBM	TRUE	reported	textfile	11	19560616	0.0287	5.94e-07	11345	GCST90274836.csv	TRUE	reported	Sulfotransferase 1A1 levels	2	TRUE	0.00219266	24.926
1301	rs7812322	T	C	T	C	-0.3483	-1.35575	0.9898	0.995537	FALSE	FALSE	FALSE	Glioblastoma	8	11553288	0.0614752	0.724976	243	287137	287380	GBM	TRUE	reported	textfile	8	11410797	0.0756	4.08e-06	10858	GCST90274836.csv	TRUE	reported	Sulfotransferase 1A1 levels	2	TRUE	0.00195104	21.2219
1302	rs9804965	A	C	A	C	-0.1927	-0.245058	0.0662	0.0530882	FALSE	FALSE	FALSE	Glioblastoma	12	74508378	0.224768	0.201869	243	287137	287380	GBM	TRUE	reported	textfile	12	74902158	0.0361	9.4e-08	9265	GCST90274836.csv	TRUE	reported	Sulfotransferase 1A1 levels	2	TRUE	0.00306598	28.4876
1303	rs1034059	A	G	A	G	0.0695	-0.0932835	0.698	0.701436	FALSE	FALSE	FALSE	Glioblastoma	6	157772666	0.363412	0.102635	243	287137	287380	GBM	TRUE	reported	textfile	6	158193698	0.0145	1.64e-06	14288	GCST90274837.csv	TRUE	reported	STAM binding protein levels	2	TRUE	0.00160533	22.9706
1304	rs111581172	A	G	A	G	-0.1722	-0.107391	0.0323	0.0133486	FALSE	FALSE	FALSE	Glioblastoma	14	103897334	0.78586	0.395268	243	287137	287380	GBM	TRUE	reported	textfile	14	104363671	0.0352	9.98e-07	14736	GCST90274837.csv	TRUE	reported	STAM binding protein levels	2	TRUE	0.00162142	23.9289
1305	rs116198125	T	C	T	C	-0.1484	0.168539	0.9619	0.970268	FALSE	FALSE	FALSE	Glioblastoma	3	14571717	0.531078	0.269076	243	287137	287380	GBM	TRUE	reported	textfile	3	14613224	0.0325	4.97e-06	14727	GCST90274837.csv	TRUE	reported	STAM binding protein levels	2	TRUE	0.00141375	20.8469
1306	rs12152184	A	G	A	G	0.0961	0.0475962	0.8851	0.885027	FALSE	FALSE	FALSE	Glioblastoma	22	44606929	0.738603	0.14263	243	287137	287380	GBM	TRUE	reported	textfile	22	45002809	0.0208	3.83e-06	12402	GCST90274837.csv	TRUE	reported	STAM binding protein levels	2	TRUE	0.00171823	21.3427
1307	rs12531843	C	G	C	G	-0.1251	-0.131572	0.9177	0.908853	FALSE	TRUE	FALSE	Glioblastoma	7	14103861	0.409625	0.159567	243	287137	287380	GBM	TRUE	reported	textfile	7	14143486	0.0243	2.63e-07	12404	GCST90274837.csv	TRUE	reported	STAM binding protein levels	2	TRUE	0.00213213	26.4992
1308	rs138897138	A	G	A	G	0.1085	-0.114643	0.9138	0.914893	FALSE	FALSE	FALSE	Glioblastoma	2	121973851	0.477221	0.161292	243	287137	287380	GBM	TRUE	reported	textfile	2	122731427	0.0218	6.46e-07	14288	GCST90274837.csv	TRUE	reported	STAM binding protein levels	2	TRUE	0.0017307	24.7677
1309	rs2280441	A	G	A	G	-0.1571	0.579083	0.0404	0.02327	FALSE	FALSE	FALSE	Glioblastoma	15	80948328	0.0523745	0.29849	243	287137	287380	GBM	TRUE	reported	textfile	15	81240669	0.0309	3.69e-07	14735	GCST90274837.csv	TRUE	reported	STAM binding protein levels	2	TRUE	0.00175115	25.845
1310	rs73327656	A	G	A	G	0.235	0.0903133	0.0269	0.00760416	FALSE	FALSE	FALSE	Glioblastoma	17	62217396	0.864624	0.529724	243	287137	287380	GBM	TRUE	reported	textfile	17	60294757	0.0512	4.44e-06	13801	GCST90274837.csv	TRUE	reported	STAM binding protein levels	2	TRUE	0.00152413	21.0636
1311	rs75610895	T	C	T	C	-0.1908	0.924169	0.0247	0.008843	FALSE	FALSE	FALSE	Glioblastoma	10	6758847	0.00436415	0.324205	243	287137	287380	GBM	TRUE	reported	textfile	10	6800809	0.0394	1.28e-06	14730	GCST90274837.csv	TRUE	reported	STAM binding protein levels	2	TRUE	0.00158954	23.448
1312	rs12270510	T	C	T	C	0.0959	0.0506822	0.1107	0.114025	FALSE	FALSE	FALSE	Glioblastoma	11	119635308	0.721491	0.142179	243	287137	287380	GBM	TRUE	reported	textfile	11	119506018	0.019	4.48e-07	14731	GCST90274838.csv	TRUE	reported	Transforming growth factor-alpha levels	2	TRUE	0.00172642	25.4725
1313	rs149146289	A	G	A	G	0.2856	-0.114943	0.9866	0.981028	FALSE	FALSE	FALSE	Glioblastoma	19	58346517	0.730636	0.333864	243	287137	287380	GBM	TRUE	reported	textfile	19	58857883	0.0569	5.19e-07	14285	GCST90274838.csv	TRUE	reported	Transforming growth factor-alpha levels	2	TRUE	0.00176054	25.1902
1314	rs1963491	C	G	C	G	0.1081	-0.0781864	0.905	0.899059	FALSE	TRUE	FALSE	Glioblastoma	8	2796617	0.607599	0.152261	243	287137	287380	GBM	TRUE	reported	textfile	8	2654153	0.023	2.6e-06	11334	GCST90274838.csv	TRUE	reported	Transforming growth factor-alpha levels	2	TRUE	0.00194521	22.0861
1315	rs34007466	A	G	A	G	-0.2684	-0.551901	0.0153	0.00823123	FALSE	FALSE	FALSE	Glioblastoma	4	16163413	0.252361	0.482164	243	287137	287380	GBM	TRUE	reported	textfile	4	16165036	0.05	7.96e-08	14733	GCST90274838.csv	TRUE	reported	Transforming growth factor-alpha levels	2	TRUE	0.00195202	28.8115
1316	rs34630685	C	G	C	G	0.1678	0.0866943	0.9681	0.970885	FALSE	TRUE	FALSE	Glioblastoma	8	13867299	0.747039	0.268781	243	287137	287380	GBM	TRUE	reported	textfile	8	13724808	0.0361	3.35e-06	14285	GCST90274838.csv	TRUE	reported	Transforming growth factor-alpha levels	2	TRUE	0.00151019	21.6027
1317	rs3859189	A	G	A	G	0.0655	-0.0576942	0.5369	0.55895	FALSE	FALSE	FALSE	Glioblastoma	17	39980780	0.529025	0.0916515	243	287137	287380	GBM	TRUE	reported	textfile	17	38137033	0.0116	1.64e-08	14726	GCST90274838.csv	TRUE	reported	Transforming growth factor-alpha levels	2	TRUE	0.00216044	31.8792
1318	rs4934441	A	G	A	G	-0.095	0.232198	0.1322	0.187835	FALSE	FALSE	FALSE	Glioblastoma	10	89077068	0.0461031	0.116422	243	287137	287380	GBM	TRUE	reported	textfile	10	90836825	0.0198	1.6e-06	11780	GCST90274838.csv	TRUE	reported	Transforming growth factor-alpha levels	2	TRUE	0.0019504	23.0167
1319	rs653178	T	C	T	C	-0.0708	0.074002	0.5228	0.583688	FALSE	FALSE	FALSE	Glioblastoma	12	111569952	0.422562	0.0922736	243	287137	287380	GBM	TRUE	reported	textfile	12	112007756	0.0131	6.5e-08	11782	GCST90274838.csv	TRUE	reported	Transforming growth factor-alpha levels	2	TRUE	0.00247303	29.2045
1320	rs72912115	A	T	A	T	0.137	-0.00489976	0.114	0.105573	FALSE	TRUE	FALSE	Glioblastoma	2	70547163	0.973642	0.148294	243	287137	287380	GBM	TRUE	reported	textfile	2	70774295	0.0184	9.65e-14	14728	GCST90274838.csv	TRUE	reported	Transforming growth factor-alpha levels	2	TRUE	0.00374999	55.4302
1321	rs74130123	T	C	T	C	-0.2601	-0.168976	0.9817	0.972085	FALSE	FALSE	FALSE	Glioblastoma	10	29753508	0.537071	0.273757	243	287137	287380	GBM	TRUE	reported	textfile	10	30042437	0.0508	3.05e-07	14733	GCST90274838.csv	TRUE	reported	Transforming growth factor-alpha levels	2	TRUE	0.00177619	26.2116
1322	rs78464136	A	T	A	T	0.143	0.221154	0.9552	0.963119	FALSE	TRUE	FALSE	Glioblastoma	19	15774682	0.364504	0.24388	243	287137	287380	GBM	TRUE	reported	textfile	19	15885492	0.0307	3.19e-06	14285	GCST90274838.csv	TRUE	reported	Transforming growth factor-alpha levels	2	TRUE	0.00151655	21.6937
1323	rs78912149	C	G	C	G	-0.2692	0.34128	0.9835	0.977634	FALSE	TRUE	FALSE	Glioblastoma	1	166206634	0.278583	0.314976	243	287137	287380	GBM	TRUE	reported	textfile	1	166175871	0.056	1.53e-06	13798	GCST90274838.csv	TRUE	reported	Transforming growth factor-alpha levels	2	TRUE	0.00167198	23.1053
1324	rs9262670	T	C	T	C	0.0717	-0.121959	0.2343	0.278664	FALSE	FALSE	FALSE	Glioblastoma	6	31067213	0.231521	0.101934	243	287137	287380	GBM	TRUE	reported	textfile	6	31034990	0.0146	9.06e-07	12842	GCST90274838.csv	TRUE	reported	Transforming growth factor-alpha levels	2	TRUE	0.0018745	24.1138
1325	rs117427219	A	G	A	G	-0.3062	-1.04827	0.0173	0.00237598	FALSE	FALSE	FALSE	Glioblastoma	7	80735973	0.244123	0.900001	243	287137	287380	GBM	TRUE	reported	textfile	7	80365289	0.0629	1.13e-06	10850	GCST90274839.csv	TRUE	reported	Tumor necrosis factor levels	2	TRUE	0.00217937	23.6935
1326	rs12328100	A	G	A	G	-0.0649	-0.0177966	0.478	0.474428	FALSE	FALSE	FALSE	Glioblastoma	2	86080005	0.84526	0.0911854	243	287137	287380	GBM	TRUE	reported	textfile	2	86307128	0.013	5.97e-07	11784	GCST90274839.csv	TRUE	reported	Tumor necrosis factor levels	2	TRUE	0.00211053	24.9189
1327	rs12354434	A	G	A	G	-0.1207	0.0149647	0.0885	0.0913574	FALSE	FALSE	FALSE	Glioblastoma	10	11427517	0.925843	0.16078	243	287137	287380	GBM	TRUE	reported	textfile	10	11469516	0.0247	1.03e-06	11337	GCST90274839.csv	TRUE	reported	Tumor necrosis factor levels	2	TRUE	0.00210188	23.875
1328	rs1266163	A	T	A	T	0.1372	-0.29734	0.0615	0.030077	FALSE	TRUE	FALSE	Glioblastoma	17	10600639	0.261439	0.264774	243	287137	287380	GBM	TRUE	reported	textfile	17	10503956	0.0288	1.9e-06	11337	GCST90274839.csv	TRUE	reported	Tumor necrosis factor levels	2	TRUE	0.00199782	22.6906
1329	rs12975019	C	G	C	G	-0.1127	0.174016	0.8939	0.891836	FALSE	TRUE	FALSE	Glioblastoma	19	33144191	0.238731	0.147701	243	287137	287380	GBM	TRUE	reported	textfile	19	33635097	0.0226	6.14e-07	10278	GCST90274839.csv	TRUE	reported	Tumor necrosis factor levels	2	TRUE	0.00241364	24.8626
1330	rs1377015	A	G	A	G	-0.0653	-0.0218714	0.2861	0.292242	FALSE	FALSE	FALSE	Glioblastoma	10	105150212	0.826657	0.0998738	243	287137	287380	GBM	TRUE	reported	textfile	10	106909970	0.0142	4.25e-06	11782	GCST90274839.csv	TRUE	reported	Tumor necrosis factor levels	2	TRUE	0.00179164	21.1435
1331	rs138684734	A	G	A	G	0.2512	0.320605	0.9796	0.994127	FALSE	FALSE	FALSE	Glioblastoma	6	127172946	0.60211	0.614928	243	287137	287380	GBM	TRUE	reported	textfile	6	127494091	0.0533	2.44e-06	10850	GCST90274839.csv	TRUE	reported	Tumor necrosis factor levels	2	TRUE	0.00204299	22.2078
1332	rs141295666	T	C	T	C	0.3405	-0.135068	0.0132	0.00620024	FALSE	FALSE	FALSE	Glioblastoma	12	50430318	0.809752	0.561037	243	287137	287380	GBM	TRUE	reported	textfile	12	50824101	0.066	2.48e-07	11337	GCST90274839.csv	TRUE	reported	Tumor necrosis factor levels	2	TRUE	0.00234223	26.6115
1333	rs148560093	A	G	A	G	-0.298	0.554608	0.9824	0.995775	FALSE	FALSE	FALSE	Glioblastoma	8	135649982	0.447005	0.729346	243	287137	287380	GBM	TRUE	reported	textfile	8	136662225	0.0646	3.97e-06	9984	GCST90274839.csv	TRUE	reported	Tumor necrosis factor levels	2	TRUE	0.00212686	21.2755
1334	rs333835	A	T	A	T	0.1289	-0.127483	0.9163	0.934089	FALSE	TRUE	FALSE	Glioblastoma	2	117234236	0.479159	0.180149	243	287137	287380	GBM	TRUE	reported	textfile	2	117991812	0.0254	3.88e-07	11337	GCST90274839.csv	TRUE	reported	Tumor necrosis factor levels	2	TRUE	0.00226649	25.7491
1335	rs4835254	T	C	T	C	-0.1517	0.111788	0.9506	0.951786	FALSE	FALSE	FALSE	Glioblastoma	4	145737368	0.608143	0.218028	243	287137	287380	GBM	TRUE	reported	textfile	4	146658520	0.031	9.9e-07	11770	GCST90274839.csv	TRUE	reported	Tumor necrosis factor levels	2	TRUE	0.00203043	23.9427
1336	rs537908127	T	C	T	C	0.246	0.348773	0.0296	0.00709195	FALSE	FALSE	FALSE	Glioblastoma	4	126033613	0.506897	0.525516	243	287137	287380	GBM	TRUE	reported	textfile	4	126954768	0.0472	1.87e-07	9243	GCST90274839.csv	TRUE	reported	Tumor necrosis factor levels	2	TRUE	0.00293021	27.1577
1337	rs7621032	T	C	T	C	0.0674	-0.116413	0.4514	0.418082	FALSE	FALSE	FALSE	Glioblastoma	3	108380933	0.209747	0.0928137	243	287137	287380	GBM	TRUE	reported	textfile	3	108099780	0.0135	5.96e-07	11337	GCST90274839.csv	TRUE	reported	Tumor necrosis factor levels	2	TRUE	0.00219382	24.9216
1338	rs7806921	T	C	T	C	-0.0606	-0.0415526	0.5366	0.591269	FALSE	FALSE	FALSE	Glioblastoma	7	150443674	0.654642	0.0928916	243	287137	287380	GBM	TRUE	reported	textfile	7	150140762	0.0131	3.73e-06	11778	GCST90274839.csv	TRUE	reported	Tumor necrosis factor levels	2	TRUE	0.00181361	21.3958
1339	rs867063	T	C	T	C	0.1175	0.111571	0.078	0.0920752	FALSE	FALSE	FALSE	Glioblastoma	6	44357412	0.489326	0.161374	243	287137	287380	GBM	TRUE	reported	textfile	6	44325149	0.0255	4.07e-06	11337	GCST90274839.csv	TRUE	reported	Tumor necrosis factor levels	2	TRUE	0.00186932	21.2285
1340	rs9614693	T	C	T	C	0.0826	0.167017	0.1679	0.153431	FALSE	FALSE	FALSE	Glioblastoma	22	45536399	0.185917	0.126264	243	287137	287380	GBM	TRUE	reported	textfile	22	45932279	0.0177	3.06e-06	11763	GCST90274839.csv	TRUE	reported	Tumor necrosis factor levels	2	TRUE	0.00184796	21.7741
1341	rs9913313	T	C	T	C	-0.0836	-0.153678	0.344	0.3537	FALSE	FALSE	FALSE	Glioblastoma	17	15836832	0.110128	0.0961922	243	287137	287380	GBM	TRUE	reported	textfile	17	15740146	0.0183	4.92e-06	7957	GCST90274839.csv	TRUE	reported	Tumor necrosis factor levels	2	TRUE	0.00261591	20.8642
1342	rs112317147	T	C	T	C	-0.1441	-0.0182519	0.0534	0.094629	FALSE	FALSE	FALSE	Glioblastoma	2	119025580	0.909123	0.159902	243	287137	287380	GBM	TRUE	reported	textfile	2	119783156	0.0309	3.11e-06	11344	GCST90274840.csv	TRUE	reported	TNF-beta levels	2	TRUE	0.00191343	21.7437
1343	rs113244922	T	C	T	C	0.2324	0.256946	0.0237	0.00995042	FALSE	FALSE	FALSE	Glioblastoma	4	35495386	0.565251	0.446817	243	287137	287380	GBM	TRUE	reported	textfile	4	35497008	0.0499	3.2e-06	10470	GCST90274840.csv	TRUE	reported	TNF-beta levels	2	TRUE	0.00206741	21.6864
1344	rs114250919	T	C	T	C	0.2469	-0.442134	0.9743	0.992033	FALSE	FALSE	FALSE	Glioblastoma	5	21093619	0.371429	0.494668	243	287137	287380	GBM	TRUE	reported	textfile	5	21093728	0.049	4.69e-07	11305	GCST90274840.csv	TRUE	reported	TNF-beta levels	2	TRUE	0.00224081	25.3848
1345	rs12743015	C	G	C	G	-0.1918	0.464341	0.029	0.0138409	FALSE	TRUE	FALSE	Glioblastoma	1	109714309	0.239762	0.394988	243	287137	287380	GBM	TRUE	reported	textfile	1	110256931	0.0403	1.94e-06	11784	GCST90274840.csv	TRUE	reported	TNF-beta levels	2	TRUE	0.00191849	22.6471
1346	rs12883833	A	G	A	G	-0.1252	-0.000389099	0.0934	0.116561	FALSE	FALSE	FALSE	Glioblastoma	14	34411453	0.997824	0.142693	243	287137	287380	GBM	TRUE	reported	textfile	14	34880659	0.0259	1.34e-06	9259	GCST90274840.csv	TRUE	reported	TNF-beta levels	2	TRUE	0.00251739	23.3623
1347	rs138471526	T	C	T	C	-0.3418	0.488245	0.0137	0.00236146	FALSE	FALSE	FALSE	Glioblastoma	11	72955018	0.574192	0.868934	243	287137	287380	GBM	TRUE	reported	textfile	11	72666063	0.0735	3.31e-06	9983	GCST90274840.csv	TRUE	reported	TNF-beta levels	2	TRUE	0.00216157	21.6213
1348	rs139511528	A	G	A	G	-0.2485	0.902252	0.0294	0.0051971	FALSE	FALSE	FALSE	Glioblastoma	12	6320277	0.159873	0.641944	243	287137	287380	GBM	TRUE	reported	textfile	12	6429443	0.0521	1.85e-06	10280	GCST90274840.csv	TRUE	reported	TNF-beta levels	2	TRUE	0.00220813	22.7454
1349	rs143019966	T	C	T	C	0.2122	0.278127	0.9751	0.992325	FALSE	FALSE	FALSE	Glioblastoma	13	47082241	0.57945	0.501865	243	287137	287380	GBM	TRUE	reported	textfile	13	47656376	0.0451	2.54e-06	10913	GCST90274840.csv	TRUE	reported	TNF-beta levels	2	TRUE	0.00202448	22.1339
1350	rs147423408	A	G	A	G	0.1732	0.122924	0.0415	0.0665229	FALSE	FALSE	FALSE	Glioblastoma	12	51738740	0.505759	0.184722	243	287137	287380	GBM	TRUE	reported	textfile	12	52132524	0.035	7.48e-07	11344	GCST90274840.csv	TRUE	reported	TNF-beta levels	2	TRUE	0.00215406	24.484
1351	rs16852556	T	C	T	C	0.1514	0.212843	0.0511	0.0196356	FALSE	FALSE	FALSE	Glioblastoma	2	214710698	0.511065	0.323874	243	287137	287380	GBM	TRUE	reported	textfile	2	215575422	0.0317	1.79e-06	11344	GCST90274840.csv	TRUE	reported	TNF-beta levels	2	TRUE	0.00200676	22.8064
1352	rs192303297	T	C	T	C	-0.3872	1.67692	0.0118	0.00133504	FALSE	FALSE	FALSE	Glioblastoma	3	141916098	0.0121719	0.668861	243	287137	287380	GBM	TRUE	reported	textfile	3	141634940	0.0842	4.25e-06	7843	GCST90274840.csv	TRUE	reported	TNF-beta levels	2	TRUE	0.00268902	21.1415
1353	rs2074475	T	C	T	C	0.2308	0.00188772	0.9618	0.947615	FALSE	FALSE	FALSE	Glioblastoma	6	30170113	0.992698	0.206255	243	287137	287380	GBM	TRUE	reported	textfile	6	30137890	0.0421	4.2e-08	11792	GCST90274840.csv	TRUE	reported	TNF-beta levels	2	TRUE	0.00254223	30.0493
1354	rs2364485	A	C	A	C	0.1759	0.0575967	0.1645	0.194934	FALSE	FALSE	FALSE	Glioblastoma	12	6405797	0.62543	0.117985	243	287137	287380	GBM	TRUE	reported	textfile	12	6514963	0.0189	1.32e-20	11344	GCST90274840.csv	TRUE	reported	TNF-beta levels	2	TRUE	0.00757772	86.6027
1355	rs2523882	T	C	T	C	-0.1991	-0.0629659	0.2883	0.362137	FALSE	FALSE	FALSE	Glioblastoma	6	31074440	0.507866	0.0950911	243	287137	287380	GBM	TRUE	reported	textfile	6	31042217	0.0144	1.77e-43	11792	GCST90274840.csv	TRUE	reported	TNF-beta levels	2	TRUE	0.0159531	191.137
1356	rs28700215	T	C	T	C	-0.0626	0.0335368	0.5824	0.53355	FALSE	FALSE	FALSE	Glioblastoma	15	99524562	0.713083	0.0912025	243	287137	287380	GBM	TRUE	reported	textfile	15	100064767	0.0136	4.17e-06	11344	GCST90274840.csv	TRUE	reported	TNF-beta levels	2	TRUE	0.00186421	21.1833
1357	rs2904602	A	G	A	G	-0.625	-0.0082269	0.1165	0.145325	FALSE	FALSE	FALSE	Glioblastoma	6	31484070	0.949208	0.129149	243	287137	287380	GBM	TRUE	reported	textfile	6	31451847	0.0196	1e-200	11791	GCST90274840.csv	TRUE	reported	TNF-beta levels	2	TRUE	0.0793912	1016.66
1358	rs55914821	A	G	A	G	0.0748	-0.0564981	0.7583	0.67155	FALSE	FALSE	FALSE	Glioblastoma	17	67268092	0.562485	0.0975529	243	287137	287380	GBM	TRUE	reported	textfile	17	65264208	0.0159	2.55e-06	11344	GCST90274840.csv	TRUE	reported	TNF-beta levels	2	TRUE	0.00194714	22.1275
[truncated: 184 more rows]

## Sheet: Table S3
Table S3 Results of forward mendelian randomization analysis between 91 inflammatory proteins and GBM (snp p< 5 × 10−6)
[truncated: 93 more rows]

[truncated: 7 more sheets: Table S4, Table S5, Table S6, Table S7, Table S8, Table S9, Table S10]
